# Supplementary material for: Comparative analysis of lipid and flavonoid biosynthesis between Pongamia and soybean seeds: genomic, transcriptional, and metabolic perspectives
Source: Biotechnol Biofuels Bioprod. 2024 Jun 24;17:86. doi: 10.1186/s13068-024-02538-w (PMC11197198; doi:10.1186/s13068-024-02538-w)
Supplement: Supplementary file 1 — Additional file 1: Table S1. The origin of additional genes from 999 OGs that were more copy number in Pongamia than that in soybean. Table S2. KEGG classification of 999 OGs that were more copy number in Pongamia than that in soybean. Table S3. Mapping ratio of RNA from various tissues of Pongamia. Table S4. Gene expression profiles in various tissues of Pongamia. Table S5. Identification of three gene families encoding lipid-body-membrane proteins (oleosin, caleosin, and steroleosin) in P. pinnata, G. max, and A. thaliana. Table S6. Statistics of members from three gene families encoding lipid-body-membrane proteins (oleosin, caleosin, and steroleosin) in P. pinnata and G. max. Table S7. Differentially accumulated metabolites in Pongamia seeds compared to soybean seeds using untargeted metabolomics analysis. Table S8. KEGG pathway mapping of differentially accumulated metabolites identified through untargeted metabolomics analysis. Table S9. Targeted determination and absolute quantification of flavonoids in seeds of Pongamia and soybean. Table S10. Gene expression of HI4'OMTs in different tissues of Pongamia. Table S11. Targeted determination and quantification of FFAs in seeds of Pongamia and soybean. Table S12. Lipidomic analysis of Pongamia and soybean seeds. Table S13. Identification of genes related to fatty acid and lipid biosynthesis in the genomes of P. pinnata and G. max. Table S14. Statistics of genes related to fatty acid and lipid biosynthesis in P. pinnata, G. max, and A. thaliana. Table S15. Expression profiles of OGs involved in fatty acid and lipid biosynthesis in P. pinnata and G. max. [file 13068_2024_2538_MOESM1_ESM.xlsx]

## Sheet: Table S1
Table S1. The origin of additional genes from 999 OGs that were more copy number in Pongamia than that in soybean.
Type	Number
Dispersed duplication	1606
Proximal duplication	452
Tandem duplication	814
WGD or segmental duplication	373
Others	1
Total genes	3246

## Sheet: Table S2
Table S2. KEGG classification of 999 OGs that were more copy number in Pongamia than that in soybean.
KO	KO_definition	OGs number(2412)	total genes number(25771)	p-value	FDR	OGs gene list
K17604	zinc finger SWIM domain-containing protein 3	80	249	7.90061e-24	4.14782e-21	PP01g00513.1,PP01g00833.1,PP01g00873.1,PP02g00754.1,PP02g01268.1,PP02g01319.1,PP02g02089.1,PP02g02854.1,PP02g03677.1,PP02g03776.1,PP03g00039.1,PP03g00280.1,PP03g01451.1,PP03g02698.1,PP04g00200.1,PP04g00838.1,PP04g01485.1,PP04g01858.1,PP04g01912.1,PP04g02006.1,PP04g02017.1,PP04g02093.1,PP05g00789.1,PP05g01066.1,PP06g01126.1,PP06g01188.1,PP06g01327.1,PP06g01454.1,PP06g01486.1,PP06g01609.1,PP06g0162…
K17086	transmembrane 9 superfamily member 2/4	41	82	4.33452e-21	1.13781e-18	PP01g00531.1,PP01g01146.1,PP01g01565.1,PP01g01873.1,PP02g01346.1,PP02g01449.1,PP02g03602.1,PP02g03880.1,PP03g02299.1,PP03g02569.1,PP04g01786.1,PP05g00370.1,PP05g00576.1,PP05g01011.1,PP05g01150.1,PP05g01252.1,PP05g01773.1,PP05g02260.1,PP06g00245.1,PP06g01308.1,PP06g01377.1,PP06g01740.1,PP07g01928.1,PP07g02015.1,PP08g00927.1,PP08g02500.1,PP09g00889.1,PP09g01445.1,PP09g02025.1,PP09g02798.1,PP09g0326…
K07466	replication factor A1	48	157	6.12205e-14	1.07136e-11	PP00g00365.1,PP00g00811.1,PP01g00652.1,PP01g00655.1,PP01g00719.1,PP01g01234.1,PP02g00176.1,PP02g01465.1,PP02g01873.1,PP02g02357.1,PP03g02604.1,PP04g01648.1,PP04g01679.1,PP04g02076.1,PP05g00340.1,PP05g00468.1,PP05g00720.1,PP05g00728.1,PP05g00817.1,PP05g00858.1,PP05g02152.1,PP06g00262.1,PP06g00655.1,PP07g01734.1,PP08g00367.1,PP08g02074.1,PP08g02159.1,PP08g02339.1,PP08g02343.1,PP08g02550.1,PP08g0276…
K00962	polyribonucleotide nucleotidyltransferase [EC:2.7.7.8]	35	92	1.10381e-13	1.44875e-11	PP01g00459.1,PP01g00879.1,PP02g00409.1,PP02g01261.1,PP03g00220.1,PP03g00690.1,PP03g00746.1,PP04g00540.1,PP04g01483.1,PP04g01517.1,PP05g02119.1,PP06g00877.1,PP07g00934.1,PP07g01045.1,PP07g01412.1,PP07g01763.1,PP07g01764.1,PP07g02064.1,PP08g01863.1,PP09g01456.1,PP09g02278.1,PP09g02603.1,PP09g02732.1,PP09g03145.1,PP09g03590.1,PP09g04268.1,PP10g00981.1,PP10g01714.1,PP10g02176.1,PP10g02782.1,PP11g0148…
K14442	ATP-dependent RNA helicase DHX36 [EC:3.6.4.13]	27	58	2.12486e-13	2.23111e-11	PP02g00421.1,PP02g01633.1,PP03g00622.1,PP03g02857.1,PP05g00419.1,PP05g00707.1,PP05g00708.1,PP05g00710.1,PP05g00711.1,PP05g00894.1,PP05g01934.1,PP06g01091.1,PP07g00697.1,PP07g00952.1,PP07g01710.1,PP09g00971.1,PP09g01186.1,PP09g02141.1,PP09g03433.1,PP09g03499.1,PP09g03559.1,PP10g00879.1,PP10g00882.1,PP10g02758.1,PP10g03186.1,PP11g01744.1,PP11g04184.1
K03283	heat shock 70kDa protein 1/2/6/8	45	155	2.77652e-12	2.42945e-10	PP00g00363.1,PP00g00917.1,PP01g00154.1,PP01g01681.1,PP02g00384.1,PP02g02092.1,PP02g02094.1,PP03g01799.1,PP03g02133.1,PP04g00601.1,PP04g01008.1,PP04g01222.1,PP04g01758.1,PP04g01871.1,PP04g01885.1,PP05g00714.1,PP05g01599.1,PP05g02150.1,PP05g02165.1,PP06g00008.1,PP06g00238.1,PP06g00444.1,PP06g01630.1,PP07g01250.1,PP07g01664.1,PP08g00158.1,PP08g00370.1,PP08g00975.1,PP08g00976.1,PP08g01320.1,PP08g0183…
K16578	CLIP-associating protein 1/2	20	42	1.6654e-10	1.24905e-08	PP00g00800.1,PP01g01214.1,PP01g01338.1,PP02g02915.1,PP04g00570.1,PP04g00881.1,PP04g02201.1,PP05g01058.1,PP07g00819.1,PP07g00886.1,PP07g01329.1,PP07g01470.1,PP07g02067.1,PP08g01029.1,PP08g02272.1,PP09g04405.1,PP10g00994.1,PP10g02286.1,PP11g01153.1,PP11g01657.1
K13691	pathogen-inducible salicylic acid glucosyltransferase [EC:2.4.1.-]	14	22	5.91602e-10	3.88239e-08	PP01g00303.1,PP01g00306.1,PP01g00307.1,PP01g00309.1,PP01g00310.1,PP01g00314.1,PP01g00315.1,PP01g01022.1,PP01g01043.1,PP01g01045.1,PP03g01969.1,PP03g02413.1,PP08g01102.1,PP08g01104.1
K00981	phosphatidate cytidylyltransferase [EC:2.7.7.41]	13	19	6.47897e-10	3.7794e-08	PP01g01270.1,PP02g03882.1,PP03g00169.1,PP03g00224.1,PP03g01643.1,PP06g00588.1,PP07g00468.1,PP08g01799.1,PP08g01812.1,PP09g00721.1,PP10g01374.1,PP11g01468.1,PP11g04039.1
K08853	AP2-associated kinase [EC:2.7.11.1]	18	41	6.99475e-09	3.67224e-07	PP01g00564.1,PP01g00898.1,PP02g01341.1,PP02g02057.1,PP03g00048.1,PP05g00097.1,PP05g00320.1,PP06g01663.1,PP06g02053.1,PP06g02078.1,PP06g02211.1,PP08g02262.1,PP08g02263.1,PP08g02265.1,PP08g02434.1,PP08g02698.1,PP10g02752.1,PP11g01661.1
K13265	vestitone reductase [EC:1.1.1.348]	9	11	2.50939e-08	1.19766e-06	PP04g01955.1,PP04g01957.1,PP04g01958.1,PP04g01959.1,PP04g01960.1,PP11g00980.1,PP11g00981.1,PP11g00982.1,PP11g00983.1
K23222	nuclease HARBI1 [EC:3.1.-.-]	43	188	3.59378e-08	1.57228e-06	PP00g00074.1,PP01g00496.1,PP01g00700.1,PP01g00932.1,PP01g01074.1,PP01g02090.1,PP02g01725.1,PP02g02875.1,PP02g02923.1,PP02g03347.1,PP02g03853.1,PP03g00704.1,PP03g01176.1,PP03g02568.1,PP04g01461.1,PP04g02280.1,PP04g02283.1,PP04g02335.1,PP06g01858.1,PP06g01902.1,PP06g02176.1,PP06g02259.1,PP07g01058.1,PP07g01501.1,PP08g01113.1,PP08g01778.1,PP08g01783.1,PP08g02052.1,PP08g02071.1,PP08g02126.1,PP09g0017…
K10706	senataxin [EC:3.6.4.-]	28	100	8.199e-08	3.31114e-06	PP01g00663.1,PP01g01584.1,PP01g01874.1,PP01g02048.1,PP02g00193.1,PP02g00196.1,PP02g00923.1,PP03g00519.1,PP03g00905.1,PP03g01237.1,PP03g01238.1,PP03g01239.1,PP04g02290.1,PP04g02355.1,PP05g00889.1,PP05g01540.1,PP07g01037.1,PP07g01698.1,PP08g01608.1,PP09g02190.1,PP09g04466.1,PP10g01138.1,PP10g01588.1,PP10g01668.1,PP10g03384.1,PP11g00375.1,PP11g01302.1,PP11g02609.1
K22312	hydroxyjasmonate sulfotransferase [EC:2.8.2.39]	22	67	8.97535e-08	3.36576e-06	PP01g01675.1,PP01g01813.1,PP01g01998.1,PP02g01354.1,PP02g02118.1,PP03g00103.1,PP04g01746.1,PP04g02184.1,PP04g02186.1,PP04g02188.1,PP04g02189.1,PP04g02234.1,PP05g00093.1,PP05g00221.1,PP05g00702.1,PP06g01623.1,PP07g01219.1,PP08g01687.1,PP08g02329.1,PP09g01033.1,PP09g02875.1,PP10g02974.1
K01742	thebaine synthase [EC:4.2.99.24]	8	10	2.20516e-07	7.71807e-06	PP04g02278.1,PP04g02279.1,PP04g02282.1,PP04g02286.1,PP04g02287.1,PP07g01633.1,PP07g01635.1,PP07g01637.1
K13117	ATP-dependent RNA helicase DDX35 [EC:3.6.4.13]	11	21	6.84595e-07	2.24633e-05	PP01g00498.1,PP03g01399.1,PP04g02241.1,PP06g01064.1,PP07g01729.1,PP08g01153.1,PP10g02951.1,PP10g03572.1,PP11g01577.1,PP11g02295.1,PP11g02611.1
K03469	ribonuclease HI [EC:3.1.26.4]	9	15	1.60988e-06	4.9717e-05	PP00g00154.1,PP01g01374.1,PP06g01625.1,PP08g01254.1,PP09g02249.1,PP09g03136.1,PP10g02958.1,PP11g04152.1,PP11g04154.1
K00422	polyphenol oxidase [EC:1.10.3.1]	7	9	1.89512e-06	5.52743e-05	PP02g00638.1,PP02g00639.1,PP02g00642.1,PP02g00644.1,PP11g00184.1,PP11g00190.1,PP11g00921.1
K02986	small subunit ribosomal protein S4	7	9	1.89512e-06	5.23651e-05	PP00g00044.1,PP00g00183.1,PP00g00587.1,PP00g00649.1,PP09g02649.1,PP09g02660.1,PP09g02675.1
K08592	sentrin-specific protease 1 [EC:3.4.22.68]	11	23	2.19784e-06	5.76932e-05	PP00g00006.1,PP01g00477.1,PP01g00479.1,PP02g03013.1,PP02g03482.1,PP05g01470.1,PP06g01216.1,PP07g01393.1,PP10g00465.1,PP10g02405.1,PP10g03502.1
K22804	structural maintenance of chromosomes protein 6	17	52	2.75604e-06	6.89009e-05	PP01g01303.1,PP02g00563.1,PP02g01455.1,PP04g01401.1,PP05g00308.1,PP07g01249.1,PP07g01481.1,PP09g02722.1,PP10g01305.1,PP10g02770.1,PP11g00787.1,PP11g01829.1,PP11g01854.1,PP11g02173.1,PP11g02488.1,PP11g03042.1,PP11g03928.1
K01193	beta-fructofuranosidase [EC:3.2.1.26]	14	37	2.91605e-06	6.95876e-05	PP00g00173.1,PP07g00970.1,PP07g00972.1,PP07g00978.1,PP07g00988.1,PP07g00990.1,PP07g00992.1,PP08g00160.1,PP08g02338.1,PP08g02340.1,PP08g02342.1,PP10g00430.1,PP11g03325.1,PP11g03326.1
K13264	isoflavone 7-O-glucoside-6''-O-malonyltransferase [EC:2.3.1.115]	12	31	1.13665e-05	0.000259453	PP01g00404.1,PP01g00408.1,PP11g00379.1,PP11g00380.1,PP11g00382.1,PP11g00383.1,PP11g00384.1,PP11g00385.1,PP11g00386.1,PP11g00388.1,PP11g00389.1,PP11g00390.1
K08272	calcium binding protein 39	10	22	1.13817e-05	0.000248975	PP00g00742.1,PP01g01211.1,PP02g01321.1,PP03g00252.1,PP04g01493.1,PP04g01719.1,PP06g02032.1,PP10g02308.1,PP11g01915.1,PP11g02980.1
K01179	endoglucanase [EC:3.2.1.4]	22	89	1.7636e-05	0.000370356	PP01g00037.1,PP01g00978.1,PP01g01304.1,PP01g01650.1,PP02g01470.1,PP02g03236.1,PP03g01302.1,PP04g00666.1,PP04g01065.1,PP05g01009.1,PP05g02229.1,PP06g00009.1,PP06g01699.1,PP06g01808.1,PP06g01884.1,PP07g01420.1,PP07g01480.1,PP08g01277.1,PP08g01603.1,PP09g02443.1,PP10g00654.1,PP11g02547.1
K14488	SAUR family protein	28	127	1.79091e-05	0.000361626	PP00g00280.1,PP03g02373.1,PP03g02376.1,PP04g00367.1,PP04g00368.1,PP04g00370.1,PP04g00371.1,PP04g00372.1,PP04g00376.1,PP04g00377.1,PP04g00379.1,PP04g00386.1,PP04g00387.1,PP04g00388.1,PP04g00389.1,PP04g00390.1,PP04g00393.1,PP04g00394.1,PP04g00395.1,PP04g00397.1,PP04g00398.1,PP04g00399.1,PP04g02297.1,PP04g02298.1,PP04g02301.1,PP07g01089.1,PP08g01946.1,PP11g01592.1
K19307	25S rRNA (uracil2634-N3)-methyltransferase [EC:2.1.1.313]	9	20	3.49693e-05	0.000679958	PP01g02047.1,PP01g02050.1,PP01g02051.1,PP01g02054.1,PP01g02059.1,PP01g02221.1,PP03g00922.1,PP03g00923.1,PP03g00924.1
K15382	solute carrier family 50 (sugar transporter)	17	62	3.75028e-05	0.000703178	PP00g00060.1,PP00g00805.1,PP01g01872.1,PP03g02435.1,PP03g02557.1,PP03g02561.1,PP05g00575.1,PP05g01253.1,PP06g00246.1,PP07g01615.1,PP08g01589.1,PP09g04478.1,PP10g02060.1,PP10g02196.1,PP10g02472.1,PP10g02660.1,PP11g01161.1
K16465	centrin-1	8	16	3.76166e-05	0.000680991	PP08g00185.1,PP08g00189.1,PP08g00193.1,PP08g00194.1,PP08g00195.1,PP08g00201.1,PP08g00205.1,PP08g00207.1
K02714	photosystem II PsbM protein	6	9	4.37333e-05	0.000765332	PP00g00192.1,PP00g00293.1,PP00g00597.1,PP00g00658.1,PP09g02635.1,PP09g02641.1
K02913	large subunit ribosomal protein L33	6	9	4.37333e-05	0.000740644	PP00g00103.1,PP00g00265.1,PP00g00337.1,PP00g00798.1,PP00g00871.1,PP09g02685.1
K15333	tRNA guanosine-2'-O-methyltransferase [EC:2.1.1.34]	19	77	6.61916e-05	0.00108596	PP03g00121.1,PP03g00123.1,PP03g00125.1,PP08g00616.1,PP08g00618.1,PP08g00620.1,PP08g00797.1,PP08g00798.1,PP08g00799.1,PP08g00800.1,PP08g00801.1,PP08g00802.1,PP08g01355.1,PP10g02598.1,PP10g02630.1,PP10g02632.1,PP11g00759.1,PP11g00760.1,PP11g00763.1
K10569	endonuclease VIII-like 3	4	4	7.65604e-05	0.00121801	PP11g02335.1,PP11g02336.1,PP11g02337.1,PP11g02339.1
K23878	alpha- and gamma-adaptin-binding protein p34	9	22	8.70807e-05	0.00134463	PP01g01491.1,PP02g00784.1,PP06g00111.1,PP09g02191.1,PP09g02689.1,PP09g02690.1,PP10g02297.1,PP11g01165.1,PP11g02649.1
K13495	cis-zeatin O-glucosyltransferase [EC:2.4.1.215]	6	10	0.000100629	0.00150944	PP01g01018.1,PP03g00550.1,PP10g02008.1,PP10g03218.1,PP10g03527.1,PP11g01512.1
K05349	beta-glucosidase [EC:3.2.1.21]	7	14	0.00011829	0.00172506	PP01g00925.1,PP01g00927.1,PP03g00986.1,PP03g00987.1,PP03g00988.1,PP11g02451.1,PP11g02454.1
K17268	coatomer subunit epsilon	7	14	0.00011829	0.00167844	PP02g01585.1,PP03g00091.1,PP03g02937.1,PP04g01833.1,PP04g01834.1,PP04g01974.1,PP08g02119.1
K05578	NAD(P)H-quinone oxidoreductase subunit 6 [EC:7.1.1.2]	5	7	0.000127793	0.00176557	PP00g00108.1,PP00g00498.1,PP00g00862.1,PP09g02653.1,PP11g02368.1
K13267	flavonoid 6-hydroxylase [EC:1.14.13.-]	5	7	0.000127793	0.0017203	PP03g00812.1,PP03g00814.1,PP03g00816.1,PP07g00735.1,PP08g01755.1
K02956	small subunit ribosomal protein S15	5	7	0.000127793	0.00167729	PP00g00248.1,PP00g00417.1,PP00g00555.1,PP00g00662.1,PP00g00795.1
K09755	ferulate-5-hydroxylase [EC:1.14.-.-]	8	19	0.00017086	0.00218785	PP01g00278.1,PP02g01892.1,PP02g01904.1,PP05g00547.1,PP05g01590.1,PP06g02248.1,PP10g02404.1,PP11g01283.1
K09422	transcription factor MYB, plant	4	183	0.000177364	0.00221705	PP00g00285.1,PP04g01140.1,PP04g01141.1,PP11g02005.1
K22097	3-O-acetylpapaveroxine carboxylesterase [EC:3.1.1.105]	6	11	0.000203794	0.00248818	PP10g00739.1,PP10g00741.1,PP10g00742.1,PP10g00801.1,PP10g00802.1,PP10g00803.1
K12153	phenylalanine N-monooxygenase [EC:1.14.14.40]	8	20	0.000261454	0.00311963	PP01g01263.1,PP03g01168.1,PP03g01170.1,PP03g01171.1,PP03g01174.1,PP03g01179.1,PP09g04397.1,PP11g02224.1
K07761	metalloendoproteinase 5-MMP [EC:3.4.24.-]	5	8	0.000314381	0.00366777	PP05g00995.1,PP05g01003.1,PP05g01004.1,PP05g01005.1,PP05g01007.1
K01581	ornithine decarboxylase [EC:4.1.1.17]	4	5	0.000354183	0.00404231	PP09g00221.1,PP09g00222.1,PP09g00223.1,PP09g00224.1
K20098	DNA excision repair protein ERCC-6-like 2 [EC:3.6.4.-]	6	12	0.000375263	0.00419177	PP00g00509.1,PP04g01247.1,PP04g01287.1,PP11g00523.1,PP11g00524.1,PP11g00617.1
K22038	volume-regulated anion channel	21	104	0.000605866	0.00662666	PP01g01863.1,PP02g01233.1,PP03g00118.1,PP03g00332.1,PP03g00336.1,PP03g00464.1,PP03g00465.1,PP03g00469.1,PP03g00474.1,PP03g00475.1,PP03g00674.1,PP04g00284.1,PP04g00286.1,PP05g00938.1,PP06g01673.1,PP07g00374.1,PP07g00379.1,PP07g00724.1,PP11g00189.1,PP11g00529.1,PP11g00531.1
K23810	(E)-8-carboxylinalool synthase [EC:1.14.14.-]	10	33	0.000623788	0.00668345	PP04g00172.1,PP05g00054.1,PP10g01378.1,PP10g01379.1,PP10g01380.1,PP10g01381.1,PP11g00945.1,PP11g00947.1,PP11g00949.1,PP11g00950.1
K21407	adipocyte plasma membrane-associated protein	7	18	0.000783526	0.00822702	PP09g01833.1,PP09g02788.1,PP09g02789.1,PP09g02791.1,PP10g02621.1,PP11g01855.1,PP11g01880.1
K17987	next to BRCA1 gene 1 protein	3	3	0.000818933	0.00843019	PP02g02602.1,PP02g02603.1,PP02g02604.1
K02711	photosystem II PsbJ protein	3	3	0.000818933	0.00826807	PP00g00479.1,PP09g02663.1,PP09g02678.1
K02707	photosystem II cytochrome b559 subunit alpha	3	3	0.000818933	0.00811207	PP00g00448.1,PP09g02665.1,PP09g02679.1
K02696	photosystem I subunit VIII	3	3	0.000818933	0.00796185	PP00g00598.1,PP09g02659.1,PP09g02673.1
K17805	mitochondrial import inner membrane translocase subunit TIM16	3	3	0.000818933	0.00781709	PP01g01170.1,PP05g00020.1,PP06g01075.1
K02718	photosystem II PsbT protein	3	3	0.000818933	0.0076775	PP00g00554.1,PP00g00672.1,PP05g00996.1
K04706	E3 SUMO-protein ligase PIAS1 [EC:2.3.2.-]	4	6	0.000983375	0.0090574	PP01g00547.1,PP01g01704.1,PP05g00330.1,PP07g00081.1
K18980	2-methylene-furan-3-one reductase [EC:1.3.1.105]	4	6	0.000983375	0.00890124	PP00g00138.1,PP01g00095.1,PP01g00096.1,PP01g00097.1
K14516	ethylene-responsive transcription factor 1	6	14	0.00103435	0.00920399	PP10g03682.1,PP10g03683.1,PP10g03684.1,PP10g03685.1,PP10g03686.1,PP10g03687.1
K17275	plastin-1	6	14	0.00103435	0.00905059	PP00g00240.1,PP03g00755.1,PP03g00756.1,PP09g03558.1,PP09g03561.1,PP09g03562.1
K15176	RNA polymerase-associated protein CTR9	5	10	0.00120475	0.0103687	PP08g00215.1,PP08g02449.1,PP09g02147.1,PP10g03061.1,PP11g03343.1
K13259	2,7,4'-trihydroxyisoflavanone 4'-O-methyltransferase / isoflavone 4'-O-methyltransferase [EC:2.1.1.212 2.1.1.46]	5	10	0.00120475	0.0102015	PP00g00655.1,PP02g00752.1,PP02g00753.1,PP02g00768.1,PP02g00769.1
K16815	calcium-independent phospholipase A2-gamma	5	10	0.00120475	0.0100396	PP07g02012.1,PP08g02544.1,PP08g02546.1,PP08g02547.1,PP08g02548.1
K05894	12-oxophytodienoic acid reductase [EC:1.3.1.42]	5	10	0.00120475	0.00988271	PP05g02305.1,PP05g02307.1,PP05g02311.1,PP11g02036.1,PP11g02038.1
K09494	T-complex protein 1 subunit beta	5	10	0.00120475	0.00973067	PP01g01198.1,PP04g01598.1,PP05g00534.1,PP09g02305.1,PP11g03324.1
K05933	aminocyclopropanecarboxylate oxidase [EC:1.14.17.4]	6	15	0.00158801	0.0126319	PP08g00631.1,PP08g00632.1,PP08g00634.1,PP08g00636.1,PP08g00637.1,PP08g00638.1
K22378	E3 ubiquitin-protein ligase RNF181 [EC:2.3.2.27]	9	31	0.0016258	0.0127395	PP02g00444.1,PP02g00448.1,PP02g00454.1,PP02g00456.1,PP09g02502.1,PP09g02503.1,PP11g00911.1,PP11g01666.1,PP11g01667.1
K15718	linoleate 9S-lipoxygenase [EC:1.13.11.58]	11	44	0.00197101	0.0152173	PP01g01103.1,PP02g01950.1,PP03g00948.1,PP03g01169.1,PP04g01529.1,PP05g00168.1,PP05g01874.1,PP07g00395.1,PP07g01462.1,PP09g03545.1,PP11g02333.1
K13260	isoflavone/4'-methoxyisoflavone 2'-hydroxylase [EC:1.14.14.90 1.14.14.89]	5	11	0.00203888	0.0155132	PP01g00828.1,PP01g01511.1,PP07g01837.1,PP09g03094.1,PP09g03095.1
K23814	cytochrome P450 family 705 subfamily A [EC:1.14.-.-]	5	11	0.00203888	0.0152916	PP02g01243.1,PP05g00005.1,PP06g02062.1,PP11g02830.1,PP11g02834.1
K02887	large subunit ribosomal protein L20	4	7	0.00212415	0.0157068	PP00g00016.1,PP00g00277.1,PP00g00314.1,PP00g00778.1
K02963	small subunit ribosomal protein S18	4	7	0.00212415	0.0154886	PP00g00309.1,PP00g00789.1,PP00g00880.1,PP09g02684.1
K22374	3''-deamino-3''-oxonicotianamine reductase [EC:1.1.1.285]	8	27	0.00254271	0.0182866	PP09g02459.1,PP09g02461.1,PP09g02466.1,PP09g02467.1,PP09g02468.1,PP10g02941.1,PP11g01916.1,PP11g02679.1
K02953	small subunit ribosomal protein S13e	3	4	0.00304605	0.0216105	PP02g02483.1,PP05g02061.1,PP07g00968.1
K03141	transcription initiation factor TFIIH subunit 1	3	4	0.00304605	0.0213224	PP10g01487.1,PP10g01489.1,PP10g01490.1
K03234	elongation factor 2	3	4	0.00304605	0.0210418	PP04g01213.1,PP06g01513.1,PP06g01516.1
K15168	mediator of RNA polymerase II transcription subunit 25	3	4	0.00304605	0.0207685	PP01g02154.1,PP03g00345.1,PP08g02151.1
K01593	aromatic-L-amino-acid/L-tryptophan decarboxylase [EC:4.1.1.28 4.1.1.105]	9	34	0.0032731	0.0220305	PP10g00125.1,PP10g00126.1,PP10g00127.1,PP10g00128.1,PP10g00129.1,PP10g00130.1,PP11g01330.1,PP11g01334.1,PP11g01340.1
K00134	glyceraldehyde 3-phosphate dehydrogenase [EC:1.2.1.12]	9	34	0.0032731	0.0217516	PP01g01500.1,PP02g03240.1,PP03g00632.1,PP03g00653.1,PP03g00657.1,PP03g02444.1,PP08g00659.1,PP10g03467.1,PP11g00946.1
K09286	EREBP-like factor	3	128	0.00332735	0.0218357	PP00g00571.1,PP05g02106.1,PP07g01991.1
K03026	DNA-directed RNA polymerase III subunit RPC4	6	17	0.00333376	0.0216077	PP04g01349.1,PP05g01237.1,PP08g00122.1,PP08g01786.1,PP10g01311.1,PP10g01551.1
K02950	small subunit ribosomal protein S12	4	8	0.00393392	0.0251867	PP00g00215.1,PP00g00276.1,PP00g00372.1,PP00g00765.1
K02965	small subunit ribosomal protein S19	4	8	0.00393392	0.0248832	PP00g00516.1,PP00g00615.1,PP00g00780.1,PP00g00814.1
K06943	nucleolar GTP-binding protein	9	35	0.00404602	0.0252876	PP01g00979.1,PP03g00348.1,PP07g01181.1,PP08g02103.1,PP09g01384.1,PP09g02091.1,PP10g02620.1,PP10g03005.1,PP11g02252.1
K14975	codeine 3-O-demethylase [EC:1.14.11.32]	6	18	0.00460889	0.0284666	PP02g03050.1,PP02g03051.1,PP09g00082.1,PP09g00083.1,PP09g03896.1,PP09g03902.1
K11294	nucleolin	6	18	0.00460889	0.0281356	PP01g00730.1,PP02g03521.1,PP04g01465.1,PP07g01415.1,PP07g01446.1,PP09g04252.1
K12472	epidermal growth factor receptor substrate 15	7	24	0.00516693	0.0311797	PP04g00488.1,PP04g00490.1,PP04g00491.1,PP06g01305.1,PP06g01320.1,PP06g01325.1,PP06g01326.1
K04077	chaperonin GroEL	7	24	0.00516693	0.0308254	PP01g00964.1,PP01g01534.1,PP03g00195.1,PP04g02106.1,PP07g00353.1,PP07g00354.1,PP09g03093.1
K02954	small subunit ribosomal protein S14	4	9	0.00655891	0.0386902	PP00g00320.1,PP00g00377.1,PP00g00394.1,PP02g03680.1
K13070	momilactone-A synthase [EC:1.1.1.295]	4	9	0.00655891	0.0382603	PP04g00994.1,PP04g00996.1,PP11g03408.1,PP11g03409.1
K04733	interleukin-1 receptor-associated kinase 4 [EC:2.7.11.1]	163	1426	0.00665655	0.0384032	PP00g00204.1,PP00g00525.1,PP00g00939.1,PP01g00044.1,PP01g00047.1,PP01g00048.1,PP01g00288.1,PP01g00293.1,PP01g00294.1,PP01g01340.1,PP01g01643.1,PP01g01648.1,PP01g01673.1,PP01g01674.1,PP01g01676.1,PP01g02297.1,PP01g02298.1,PP02g00537.1,PP02g00540.1,PP02g00541.1,PP02g00897.1,PP02g00898.1,PP02g03969.1,PP02g03970.1,PP03g00072.1,PP03g00073.1,PP03g00208.1,PP03g01863.1,PP03g01951.1,PP04g01097.1,PP04g0109…
K02958	small subunit ribosomal protein S15e	3	5	0.00708385	0.0404241	PP03g02815.1,PP03g02817.1,PP11g03030.1
K13140	integrator complex subunit 3	3	5	0.00708385	0.0399895	PP03g00437.1,PP06g02339.1,PP10g01411.1
K02896	large subunit ribosomal protein L24e	3	5	0.00708385	0.0395641	PP10g03352.1,PP10g03410.1,PP10g03411.1
K23848	110684435	3	5	0.00708385	0.0391476	PP08g00661.1,PP08g00666.1,PP08g00667.1
K02911	large subunit ribosomal protein L32	3	5	0.00708385	0.0387398	PP00g00321.1,PP00g00333.1,PP05g00443.1
K05580	NAD(P)H-quinone oxidoreductase subunit I [EC:7.1.1.2]	3	5	0.00708385	0.0383404	PP00g00208.1,PP00g00848.1,PP09g02652.1
K22845	phlorizin synthase [EC:2.4.1.357]	3	5	0.00708385	0.0379492	PP06g02278.1,PP06g02279.1,PP06g02280.1
K18195	rhamnogalacturonan endolyase [EC:4.2.2.23]	6	20	0.00817878	0.0433723	PP03g01729.1,PP05g01179.1,PP05g01180.1,PP09g01487.1,PP10g00723.1,PP11g01734.1
K00512	steroid 17alpha-monooxygenase / 17alpha-hydroxyprogesterone deacetylase [EC:1.14.14.19 1.14.14.32]	7	26	0.008322	0.0436905	PP02g02485.1,PP02g02486.1,PP03g02321.1,PP03g02322.1,PP03g02324.1,PP03g02345.1,PP04g02303.1
K05387	glutamate receptor, ionotropic, plant	9	39	0.00864463	0.0449349	PP02g01720.1,PP02g01728.1,PP05g01453.1,PP05g01454.1,PP05g01455.1,PP08g02267.1,PP09g00635.1,PP09g04022.1,PP09g04023.1
K02962	small subunit ribosomal protein S17e	2	2	0.00875646	0.04507	PP02g00929.1,PP02g00957.1
K12124	GIGANTEA	2	2	0.00875646	0.0446325	PP01g01147.1,PP10g01071.1
K14820	ribosome biogenesis protein BRX1	2	2	0.00875646	0.0442033	PP08g02301.1,PP11g00296.1
K15077	elongin-A	2	2	0.00875646	0.0437823	PP03g00608.1,PP10g02646.1
K11662	actin-related protein 6	2	2	0.00875646	0.0433693	PP00g00802.1,PP09g02320.1
K00306	sarcosine oxidase / L-pipecolate oxidase [EC:1.5.3.1 1.5.3.7]	2	2	0.00875646	0.042964	PP09g00816.1,PP09g00820.1
K13998	dihydrofolate reductase / thymidylate synthase [EC:1.5.1.3 2.1.1.45]	2	2	0.00875646	0.0425661	PP04g00456.1,PP09g00113.1
K14842	ribosome biogenesis protein NSA2	2	2	0.00875646	0.0421756	PP05g00243.1,PP10g03205.1
K01814	phosphoribosylformimino-5-aminoimidazole carboxamide ribotide isomerase [EC:5.3.1.16]	2	2	0.00875646	0.0417922	PP06g02170.1,PP10g03279.1
K15152	mediator of RNA polymerase II transcription subunit 21	2	2	0.00875646	0.0414157	PP08g02691.1,PP10g00456.1
K04515	calcium/calmodulin-dependent protein kinase (CaM kinase) II [EC:2.7.11.17]	2	2	0.00875646	0.0410459	PP01g01593.1,PP10g00821.1
K15047	heterogeneous nuclear ribonucleoprotein U-like protein 1	2	2	0.00875646	0.0406827	PP09g04180.1,PP09g04181.1
K08998	uncharacterized protein	2	2	0.00875646	0.0403258	PP07g01506.1,PP07g01783.1
K09705	uncharacterized protein	2	2	0.00875646	0.0399752	PP02g03433.1,PP02g03434.1
K22883	L-ornithine N5-acetyltransferase [EC:2.3.1.-]	2	2	0.00875646	0.0396306	PP10g02686.1,PP10g02688.1
K13396	(S)-tetrahydroprotoberberine N-methyltransferase [EC:2.1.1.122]	2	2	0.00875646	0.0392918	PP09g00581.1,PP09g00582.1
K07192	flotillin	2	2	0.00875646	0.0389588	PP09g00690.1,PP09g00696.1
K03005	DNA-directed RNA polymerase I subunit RPA49	2	2	0.00875646	0.0386315	PP09g02939.1,PP10g01258.1
K02940	large subunit ribosomal protein L9e	2	2	0.00875646	0.0383095	PP09g01420.1,PP09g01421.1
K17424	large subunit ribosomal protein L43	2	2	0.00875646	0.0379929	PP02g02204.1,PP07g00466.1
K22950	acylphloroglucinol glucosyltransferase [EC:2.4.1.358]	2	2	0.00875646	0.0376815	PP09g02616.1,PP09g02621.1
K16271	E3 ubiquitin-protein ligase RLIM [EC:2.3.2.27]	2	2	0.00875646	0.0373752	PP00g00973.1,PP02g03077.1
K21995	unsaturated fatty acid epoxidase [EC:1.14.-.-]	2	2	0.00875646	0.0370737	PP10g01357.1,PP10g01358.1
K15326	tRNA-splicing endonuclease subunit Sen54	2	2	0.00875646	0.0367772	PP09g01312.1,PP11g02738.1
K17623	pseudouridine 5'-phosphatase [EC:3.1.3.96]	2	2	0.00875646	0.0364853	PP02g03252.1,PP10g03530.1
K06611	stachyose synthetase [EC:2.4.1.67]	2	2	0.00875646	0.036198	PP11g03643.1,PP11g03644.1
K14403	cleavage and polyadenylation specificity factor subunit 3 [EC:3.1.27.-]	2	2	0.00875646	0.0359152	PP05g00216.1,PP09g04471.1
K22772	flavonol-3-O-glucoside L-rhamnosyltransferase [EC:2.4.1.159]	2	2	0.00875646	0.0356368	PP10g01469.1,PP10g01470.1
K23093	U6 snRNA phosphodiesterase [EC:3.1.4.-]	2	2	0.00875646	0.0353626	PP00g00287.1,PP11g01500.1
K09191	general transcription factor IIIA	2	2	0.00875646	0.0350927	PP06g02047.1,PP06g02322.1
K06133	4'-phosphopantetheinyl transferase [EC:2.7.8.-]	2	2	0.00875646	0.0348268	PP10g03268.1,PP11g02288.1
K03949	NADH dehydrogenase (ubiquinone) 1 alpha subcomplex subunit 5	2	2	0.00875646	0.034565	PP01g01385.1,PP01g01404.1
K03264	translation initiation factor 6	2	2	0.00875646	0.034307	PP01g01755.1,PP10g01708.1
K14209	solute carrier family 36 (proton-coupled amino acid transporter)	8	33	0.00960088	0.0373368	PP03g00933.1,PP03g00935.1,PP03g00936.1,PP09g01175.1,PP09g01176.1,PP09g01177.1,PP09g01627.1,PP09g01629.1
K18822	soyasapogenol B glucuronide galactosyltransferase [EC:2.4.1.272]	5	15	0.00964452	0.0372307	PP10g00261.1,PP10g00262.1,PP10g00263.1,PP11g01133.1,PP11g01134.1
K19329	WW domain-containing oxidoreductase	4	10	0.0101283	0.038813	PP04g01805.1,PP05g00219.1,PP11g01697.1,PP11g02020.1
K01381	saccharopepsin [EC:3.4.23.25]	9	40	0.0102489	0.0389904	PP04g02014.1,PP04g02015.1,PP04g02019.1,PP06g01581.1,PP06g01658.1,PP06g01659.1,PP06g01660.1,PP06g01775.1,PP06g01780.1
K02697	photosystem I subunit IX	3	6	0.0131843	0.0497969	PP00g00153.1,PP00g00371.1,PP11g01324.1
K12412	pheromone receptor transcription factor	3	6	0.0131843	0.0494412	PP00g00700.1,PP10g02079.1,PP10g02084.1

## Sheet: Table S3
Table S3. Mapping ratio of RNA from various tissues of Pongamia.
Sample Name	Abbr.	Total alignment rate (%)	Unique aligned (%)
Root	RT	86.58	84.09
Stem	ST	90.01	87.63
Pod	PD	90.12	87.68
Tender leaf	TL	90.14	87.36
Mature leaf	ML	86.39	83.59
Flower	FL	84.02	81.25
Nodule	ND	68.76	65.89
Seed-1	SD-1	90.59	82.38
Seed-2	SD-2	90.78	82.01
Seed-3	SD-3	91.39	82.81

## Sheet: Table S4
Table S4. Gene expression profiles in various tissues of Pongamia.
Gene_ID	Root_TPM	Nodule_TPM	Stem_TPM	Tender leaf_TPM	Mature leaf_TPM	Flower_TPM	Pod_TPM	Seed-1_TPM	Seed-2_TPM	Seed-3_TPM
PP01g00001.1	1.12776	0	1.41207	0.125252	0	0.529803	0.26414	0	0.121328	0
PP01g00002.1	57.569	48.65	52.4296	34.4413	57.358	82.0732	64.9982	51.8856	50.6879	54.3157
PP01g00003.1	6.41223	12.1268	10.0194	25.1846	13.7305	4.45008	4.84687	4.81145	4.07638	4.61446
PP01g00004.1	3.27665	10.9941	4.57092	8.78041	9.45538	7.07432	3.19633	5.27847	5.16395	4.70542
PP01g00005.1	14.4671	196.421	85.5513	364.108	376.555	134.395	92.4797	19.9391	20.727	14.8849
PP01g00006.1	62.2154	44.307	62.5393	55.8255	58.7503	67.839	64.2892	39.6674	42.5437	38.5316
PP01g00007.1	13.2012	19.3106	19.46	26.4161	12.2892	15.7912	13.2764	8.20569	8.36686	8.26575
PP01g00008.1	9.80452	14.0464	14.0108	15.1686	19.7866	11.6837	6.6478	11.4192	10.9444	13.8157
PP01g00009.1	239.087	276.197	311.028	77.8521	185.816	88.6197	525.255	246.031	217.465	219.211
PP01g00010.1	40.1697	108.791	63.1307	61.5973	61.2166	78.8082	48.1111	53.4724	54.069	52.2047
PP01g00011.1	0.179177	0	0.183558	0.179099	0	1.13635	0	0	0	0
PP01g00012.1	5.7641	0.314912	0.256741	0.250505	0	0.132451	0.13207	0	0	0
PP01g00013.1	3.49068	8.2327	4.56632	13.5272	4.95772	4.25735	1.86784	10.3825	11.0235	11.1759
PP01g00014.1	12.0712	94.467	22.4595	133.347	71.824	27.8643	23.7616	31.7839	37.0405	34.0305
PP01g00015.1	31.0866	39.2666	32.4015	21.8703	41.6027	23.07	39.3859	40.8503	36.602	37.7211
PP01g00016.1	82.9243	18.576	18.3392	27.7064	11.4519	18.5559	90.6866	55.5465	48.6445	56.0816
PP01g00017.1	39.3853	21.6209	23.2021	15.0142	45.9249	23.9241	37.0275	27.3254	26.0481	25.9337
PP01g00018.1	2.04291	10.2682	8.93489	22.0696	6.40296	16.1954	0.703921	2.17011	1.36942	1.91506
PP01g00019.1	9.73208	11.7149	9.85027	6.95265	8.16069	7.19777	4.00437	13.8055	10.9795	13.8078
PP01g00020.1	4.82746	5.89271	3.95639	7.07721	10.2179	1.40932	6.97785	4.68513	6.3658	4.61155
PP01g00021.1	2.61659	1.88177	6.35582	1.38175	1.44421	4.85316	2.9833	4.79589	4.84396	4.47374
PP01g00022.1	203.373	29.523	82.6063	125.127	70.4791	171.656	167.398	80.0167	125.029	54.2687
PP01g00023.1	3.63682	2.76451	5.42763	6.14851	6.60126	0.094918	0.946449	1.02626	1.34768	0.841785
PP01g00024.1	0.726209	0.292009	0.803481	0.348429	1.92021	0.092114	0.39801	0.276649	0.421891	0.462918
PP01g00025.1	4.94877	7.69246	5.52041	5.09319	6.09981	4.7272	4.44315	6.07465	6.2114	5.97925
PP01g00026.1	5.89016	11.4649	4.96932	8.54281	11.4519	3.9065	2.92145	4.94969	6.03863	4.33063
PP01g00027.1	41.0981	55.1034	60.5817	35.0343	9.23268	17.8674	31.0215	47.833	46.5387	46.3225
PP01g00028.1	0	0	0	0.044775	0	0.047348	0	0	0	0
PP01g00030.1	156.693	80.9203	273.144	90.1672	70.1042	39.5557	160.164	45.1204	48.5499	48.3288
PP01g00031.1	8.14558	0.873758	3.15472	0.546113	0.28304	0.2625	2.6698	0.283816	0.38473	0.279359
PP01g00032.1	7.18156	5.08848	9.82033	7.77928	8.61768	5.38393	2.90096	11.3591	12.0079	11.5069
PP01g00033.1	0.737381	9.32745	5.08643	12.9231	18.0408	0.259807	0.880804	0.702264	0.571175	0.875564
PP01g00034.1	19.0256	27.0069	25.9377	35.4224	32.8594	43.3586	23.0713	28.8119	27.2071	24.6945
PP01g00035.1	23.7456	79.6727	13.7356	2.94343	4.64148	1.92054	1.78294	0.477356	0.485312	0.880985
PP01g00036.1	10.6338	10.7287	26.7574	31.81	13.3139	31.2179	0.654467	0.665302	0.789124	0.763996
PP01g00037.1	0	0	0	0	0	1.03455	0	0	0	0
PP01g00039.1	0.115726	0.533196	0.632295	1.5809	0.175861	0.652394	0.081315	0	0	0
PP01g00040.1	0.570592	0.238996	6.07925	1.21674	0	2.25166	1.28296	3.29674	3.60951	2.85271
PP01g00041.1	0	7.16472	0.27442	21.5351	0	1.33482	0.120998	0.437338	0.259366	0.179362
PP01g00042.1	0	0.272983	0	0.922893	0	0.057408	0	0	0	0
PP01g00043.1	0.115262	10.9591	0	37.7895	0	1.17772	0	0.658636	1.00442	0.28813
PP01g00044.1	7.34489	1.56245	1.3627	2.11002	2.7025	4.37088	9.02139	0.991431	0.951959	0.704788
PP01g00045.1	25.1387	69.1995	24.9516	28.2565	30.9923	15.7157	12.1652	24.7799	23.2987	26.8665
PP01g00046.1	0	0	0	0	0	1.57617	0	0	0	0
PP01g00047.1	1.90852	0.18168	0.029624	0.173426	0	1.74224	0	0	0.027999	0.027107
PP01g00048.1	2.45188	2.85823	1.72499	3.18901	3.29949	1.21777	2.45967	0.872149	0.915289	0.498456
PP01g00049.1	9.08143	13.2227	8.63894	8.64523	13.2254	6.85657	8.12825	12.4929	14.1667	15.0668
PP01g00051.1	0.710071	1.33838	0.90929	1.41953	0	13.6976	0	34.9961	37.4702	45.4295
PP01g00052.1	0	2.29436	0.272787	1.4829	0.086709	0.522708	0.080185	0	0.073664	0
PP01g00053.1	10.4171	25.9475	14.5697	14.0681	15.5355	12.69	7.31957	22.3046	21.2457	22.9932
PP01g00054.1	0.891717	1.68075	2.39799	1.00275	0	0.11782	0	0	0	0
PP01g00055.1	5.80682	4.25748	12.5811	4.4392	4.71708	6.45746	3.94464	6.45364	6.95489	6.48911
PP01g00056.1	1.24572	4.6578	2.24109	3.91776	5.12504	1.73425	2.04949	5.75834	6.82514	7.14897
PP01g00057.1	11.3989	14.8996	15.926	14.2061	25.4608	12.203	18.3617	11.7293	11.7634	11.7014
PP01g00058.1	15.6924	28.0695	28.5877	30.0496	31.1303	27.4	53.0288	16.6351	16.0028	16.2108
PP01g00059.1	26.6013	23.2449	95.5215	37.4799	12.4171	7.77395	18.7615	4.15513	5.35895	3.06157
PP01g00060.1	22.3499	28.6732	50.9163	48.7422	48.689	45.8715	39.3701	24.1632	27.2899	24.1744
PP01g00061.1	6.36356	12.5218	11.9564	10.0961	7.56132	8.78721	10.1033	8.32996	8.70478	8.12298
PP01g00062.1	10.9287	7.37926	12.1935	5.73236	6.97338	9.28508	7.07078	10.3614	9.52448	10.0234
PP01g00063.1	49.5021	91.5831	59.1818	83.8027	130.468	52.8605	87.883	55.8392	51.7118	45.691
PP01g00064.1	4.24613	11.3178	22.5736	14.5013	12.9784	16.3208	2.74621	4.71789	4.98341	4.85488
PP01g00065.1	50.4337	98.8421	36.1201	39.7935	404.843	143.619	191.564	25.678	32.0815	20.1534
PP01g00066.1	0	0.325551	0	0.194226	0.442919	0.410777	0	0.185056	0.062714	0.121433
PP01g00067.1	2.60989	4.83295	5.70926	2.03993	5.70309	3.67134	3.76419	11.2506	11.5711	11.0739
PP01g00068.1	0	0	0	0	0.135718	0	0	0.226818	0	0
PP01g00069.1	15.8077	27.2995	22.5888	22.1617	37.9269	40.4014	18.3697	18.8765	18.8379	21.7337
PP01g00070.1	0.303513	4.0681	1.76196	8.49468	0.115307	2.88736	3.46553	0.240882	0.538774	0.09484
PP01g00073.1	93.1712	51.1744	75.9777	36.5829	62.4881	64.6585	114.654	120.288	120.695	116.343
PP01g00074.1	0.650999	3.14939	1.83402	1.82201	0.148392	2.27078	0.617522	1.79798	2.1116	1.49513
PP01g00075.1	30.2526	93.7907	54.6277	59.6995	46.0346	39.7743	20.7889	28.7809	34.043	31.1009
PP01g00076.1	0.04469	4.88554	0.137347	0	0	1.08647	0	0	0	0
PP01g00077.1	0	0	0	0	0	105.538	0	0	0	0
PP01g00078.1	4.09434	5.28091	8.74398	4.2658	1.11105	6.48021	1.73526	6.58144	5.76823	6.76239
PP01g00079.1	91.938	142.491	148.198	96.2535	92.4929	70.9274	40.4134	40.46	37.5483	41.0499
PP01g00080.1	11.6087	15.0291	15.226	11.8674	19.7458	23.2397	9.91796	14.3223	15.4977	18.6316
PP01g00081.1	0	0	0	0	0	0.277602	0	0	0	0
PP01g00082.1	112.587	59.4421	20.5309	31.2155	115.196	23.7669	54.8385	10.9139	13.883	12.1172
PP01g00083.1	10.9388	16.158	18.3293	20.3268	43.7345	8.76406	20.0227	13.7149	12.6478	12.1087
PP01g00084.1	71.5884	67.583	80.051	57.9464	76.2988	58.115	67.3456	43.0019	47.8837	41.8459
PP01g00085.1	64.191	219.158	73.7121	94.4991	96.9568	76.1372	90.1529	59.8772	65.8355	64.3212
PP01g00086.1	7.04539	7.95546	14.1193	17.0704	19.2049	19.5786	11.1898	4.25164	4.66831	4.45879
PP01g00087.1	7.97034	1.80455	3.97227	4.73707	0.491026	2.96005	1.28657	2.80379	1.9467	3.23094
PP01g00088.1	1.76359	690.125	39.4562	1898.96	906.965	0.1804	2.33846	0	0.440669	0
PP01g00089.1	8.43564	76.0197	31.4687	144.579	128.531	13.3299	9.47469	13.1464	14.0255	13.6987
PP01g00090.1	10.9683	20.7875	14.1617	11.915	14.0506	6.89872	16.194	10.6186	10.5762	11.9389
PP01g00091.1	58.6138	105.835	71.7522	66.3606	72.4861	25.3469	51.6428	16.6478	16.523	17.4992
PP01g00092.1	4.43981	38.2916	19.7957	42.1095	2.93259	20.1583	11.22	4.61276	4.3477	3.49983
PP01g00093.1	13.924	37.0136	22.2421	19.4597	20.9824	22.0096	20.0729	16.042	14.2195	13.6874
PP01g00094.1	5.4738	9.75265	22.5979	50.9578	0.310379	19.6317	6.4868	0.414974	0.448259	0.255286
PP01g00095.1	5.97643	0.223063	1.45486	0.059147	4.1813	0	0.187099	0.056354	0	0
PP01g00096.1	13.4738	3.65464	21.1608	1.24593	33.351	0.06274	0.813272	0	0	0
PP01g00097.1	15.7246	313.332	210.285	140.976	1417.05	0.063927	68.7155	1.67037	1.46398	0.963804
PP01g00098.1	0	290.266	0	0	0	0	0	0	0	0
PP01g00099.1	17.4639	39.2749	10.3671	9.73118	9.83037	6.81517	4.32036	22.7321	21.912	24.6566
PP01g00100.1	525.68	224.22	210.83	89.2804	618.135	140.958	71.3548	98.6644	106.11	91.9666
PP01g00101.1	0.579017	17.7043	7.77717	31.7035	22.0706	3.94419	6.78077	1.83814	2.18024	1.74896
PP01g00102.1	11.7609	11.9442	16.7936	13.9298	15.0109	45.8516	21.7774	9.47466	12.7525	6.56963
PP01g00103.1	12.2804	9.96186	13.3238	16.6775	16.7128	8.16076	5.95278	65.4851	59.904	52.702
PP01g00104.1	0	0.349142	0	2.31445	0	0	0	0	0.089677	0
PP01g00105.1	1.65421	32.9383	12.2537	75.9761	28.1352	16.9473	8.58337	6.18054	5.09256	7.3956
PP01g00106.1	0.416781	17.9371	5.55062	55.0954	8.07525	1.76217	0.109819	0.099233	0.201774	0
PP01g00107.1	0	0	0	0	0	22.7552	0	0	0.078658	0
PP01g00108.1	0	0	0	0.077585	0.088464	140.132	0	0	0.375773	0.363808
PP01g00111.1	152.097	113.227	430.785	311.728	232.346	162.795	28.2894	84.5993	99.0037	85.667
PP01g00112.1	64.5364	55.0525	181.261	119.975	99.2513	78.6338	10.3879	32.2102	33.5968	33.4129
PP01g00113.1	6.22499	5.92683	11.102	9.96089	15.69	10.9849	14.1787	9.26643	9.3618	7.60893
PP01g00116.1	0.985984	2.06492	0.561162	2.79241	0	0.636899	0	0	0	0
PP01g00117.1	1.81803	0	0.270906	0.198244	0	0.524094	0	0.125923	0.064011	0.154932
PP01g00118.1	185.245	10.414	142.622	23.8212	23.4317	46.132	6.89801	58.0286	58.3415	49.5817
PP01g00119.1	1.04076	0.068831	0.448929	0.219013	0.06243	0	0	0	0	0
PP01g00120.1	17.0172	12.6761	31.5806	35.0476	16.0182	32.9726	2.52906	6.31947	5.80841	4.70534
PP01g00121.1	1.76252	3.97746	6.96451	9.70764	0.9429	6.08329	0.644491	2.26095	2.61208	3.10213
PP01g00122.1	0	0	0	0.110772	0	0	0	0	0	0
PP01g00123.1	3.17416	15.7946	11.7064	4.31498	2.02589	4.69718	2.67638	2.66023	3.44218	1.42825
PP01g00124.1	19.4787	13.6836	36.2959	25.3471	35.5438	15.8877	12.2857	8.32604	10.2964	8.57868
PP01g00125.1	6.82127	0.194804	5.92925	0.103308	0.88345	0.21849	0.381258	0.344507	0.350249	0.968847
PP01g00126.1	6.02259	1.00904	10.7972	3.71232	0.80081	0.318298	1.16374	7.55209	8.84425	12.891
PP01g00127.1	0.878497	0	1.27055	0.25827	0.058897	0	0	0	0	0
PP01g00128.1	12.2617	0.522293	1.38389	1.35028	2.01334	10.9288	0.273803	0.643266	0.804908	0.487049
PP01g00131.1	0.311738	0	0.053227	0	0	0	0	0	0	0
PP01g00132.1	13.3638	8.1379	8.37229	11.7139	23.0223	47.2125	9.31783	30.8883	32.8464	30.8369
PP01g00133.1	7.02573	19.0781	2.19585	18.5982	152.717	49.5611	17.1318	0	0.028825	0.195349
PP01g00134.1	13.0905	41.4465	24.6036	20.4	27.3721	12.3115	31.2878	22.48	24.6511	21.5472
PP01g00135.1	16.2858	37.0428	18.7959	29.0545	61.0879	10.1325	22.0535	11.8781	11.9763	11.2084
PP01g00136.1	0.042416	0.159894	0.304169	0.211987	0.628449	0.941514	0.35764	0.161583	0.123207	0.119284
PP01g00137.1	77.6178	73.7599	101.916	81.8951	172.065	97.8899	160.087	63.7852	64.439	52.3648
PP01g00138.1	6.22782	13.9634	6.38009	5.61481	4.45364	10.5843	4.76208	4.41934	4.493	3.89205
PP01g00139.1	147.627	47.7481	171.466	23.1859	1.93282	70.0311	211.67	97.4535	114.942	125.697
PP01g00140.1	8.52085	29.277	14.7987	10.9126	1.59328	8.86593	3.92908	17.8151	19.0144	18.6585
PP01g00141.1	10.012	46.8432	14.1849	125.202	30.8337	11.0332	6.96008	13.0855	12.9942	11.7817
PP01g00142.1	3.12351	18.5418	17.1028	31.7599	0	207.431	0.113521	5.43662	7.19585	10.5006
PP01g00143.1	351.257	107.712	467.267	223.054	249.462	132.308	199.971	44.5913	51.6486	49.3927
PP01g00144.1	10.2356	9.67613	25.3868	20.5573	9.71542	12.7619	3.67394	0.845038	1.50347	0.802061
PP01g00149.1	47.0646	15.0459	52.3633	23.0032	38.6134	0.512111	12.5106	0.131833	0.067015	0.097322
PP01g00150.1	56.8658	0.489982	17.9762	0	2.44431	0	0.958961	0	0	0
PP01g00155.1	4.24568	5.66842	16.9562	12.1016	7.33396	0.245424	1.9927	0.221128	0.321163	0.062187
PP01g00156.1	5.07492	0.386483	3.80735	0.563635	1.98643	4.68695	2.48531	0.02441	0.17372	0.096108
PP01g00157.1	1.35262	60.5964	10.6035	21.515	0.670266	21.6947	3.28514	23.5797	27.7309	21.0042
PP01g00158.1	8.26024	10.166	15.4618	16.1056	23.0517	4.27577	5.58908	0.517982	0.724097	0.573578
PP01g00159.1	98.1926	12.619	32.1109	20.6845	24.6254	34.8472	66.1796	10.4336	16.3042	11.8863
PP01g00160.1	6.611	40.5389	43.6158	75.5971	84.2381	70.578	24.9448	10.7035	11.1379	8.30435
PP01g00161.1	2.71461	0.213193	0.347622	0.508768	0.386738	23.493	1.07292	0.323166	0.985657	0.954271
PP01g00162.1	3.20128	12.787	6.88889	22.149	20.5258	12.0229	4.0715	3.18508	3.44597	3.38653
PP01g00163.1	0.225552	0.566841	0	0	0	0.476823	0	0	0	0
PP01g00164.1	4.73678	6.07313	8.66887	8.37806	16.1227	4.98987	4.28165	7.27907	7.6958	6.92393
PP01g00167.1	607.151	0.997388	0	0	0	0	0	0	0	0
PP01g00168.1	0	0	0	0	0	0	0	0	0.046995	0
PP01g00170.1	0.328036	1.9236	1.41891	7.35941	1.78627	230.312	14.6748	0.173563	0.141165	0.102502
PP01g00171.1	1.13206	0.412985	0.598572	1.93461	3.28801	8.18319	2.11689	0.173894	0.141434	0.581954
PP01g00172.1	1.75286	0.917743	1.19714	2.26313	4.24527	26.441	7.58232	5.77327	6.54132	5.16912
PP01g00173.1	13.4495	1.8778	10.5671	2.1131	2.07706	2.38865	4.95563	5.03333	5.61131	4.64678
PP01g00174.1	1.1518	0.840375	0.609013	0.928469	2.37139	0.864011	0.117481	0.247698	0.431702	0.243808
PP01g00175.1	0	0.162775	0	0.517935	0.14764	0.547702	0	0	0	0
PP01g00176.1	104.133	40.8077	85.3211	159.393	2.90788	63.9926	11.0637	35.997	28.1624	24.9081
PP01g00177.1	5.01419	11.2247	6.69077	1.97954	48.6958	7.74968	0.177641	0.280905	0.122395	0.118497
PP01g00178.1	0.122897	36.445	0.75541	1.35128	186.291	0.519615	0	0	0	0
PP01g00179.1	0.253373	4.93489	7.78704	13.8451	11.9842	0.089273	0.311557	0	0.081776	0
PP01g00180.1	0	0.091774	0.411518	0.730042	0.124861	15.5172	0.038489	0	0	0
PP01g00181.1	0	0	0.093084	0	0	0.672298	0	0	0	0
PP01g00182.1	0.904335	18.0681	1.11173	0.542366	59.7801	4.39712	0.095315	0.430633	0.437811	0.593419
PP01g00183.1	61.2317	37.9261	56.666	38.9738	66.7599	41.8683	68.1631	42.8749	42.6167	37.0925
PP01g00184.1	8.29219	8.02392	8.99099	13.537	10.0027	5.63005	1.25993	3.09838	2.32956	2.5107
PP01g00187.1	1.43558	0.05819	0.173951	0.030859	0	1.1911	0	0.102908	0.104624	0.159173
PP01g00188.1	1.12044	13.8183	38.8987	47.5772	35.2354	3.3775	4.85485	0.237128	0.803602	0.311205
PP01g00189.1	0.133757	0.33615	0.456759	0	0.050816	0.848301	12.5469	0	0	0
PP01g00190.1	62.2605	25.7873	41.6919	18.3153	27.3903	27.2374	40.1288	33.2113	34.5866	33.3044
PP01g00191.1	0.10534	2.3826	1.29499	6.00179	0	1.00211	0.111026	0.30097	0.203991	0.592487
PP01g00192.1	0.267204	2.14047	1.53977	3.13829	0.076135	1.62402	0.21122	2.09945	2.39317	2.16041
PP01g00193.1	38.1753	86.5828	67.4479	62.7785	77.7638	86.5802	89.3853	29.3297	28.6441	26.0264
PP01g00194.1	179.902	59.3976	166.463	113.222	172.979	86.3421	221.975	83.2424	86.5167	80.8745
PP01g00195.1	1.01978	0.512569	3.55203	1.22321	0	1.29351	0	0.194243	0.197481	0
PP01g00196.1	21.4847	15.984	46.14	22.753	33.5737	14.7966	30.0855	19.1863	15.4988	19.3985
PP01g00198.1	81.1488	13.1573	90.4603	23.5123	21.3464	40.0233	34.7788	37.536	35.0916	33.594
PP01g00199.1	0	0	0	0	0	1.30142	0	0	0	0
PP01g00201.1	61.7832	134.86	53.7019	65.3218	52.1948	31.0371	47.3951	49.6811	47.8573	47.1693
PP01g00202.1	8.49388	10.0632	15.4142	23.53	11.0636	26.6779	3.83671	18.0277	20.443	22.2945
PP01g00203.1	0.14635	0.459747	0.974536	3.3646	0	0.386736	0	0	0	0
PP01g00204.1	116.315	2.89279	52.9292	5.16814	7.14018	13.5632	10.7795	1.72525	2.11942	1.9458
PP01g00205.1	54.6699	9.45751	19.0269	26.9114	65.3813	2.53312	16.0627	0.071324	0.108769	0.070204
PP01g00206.1	0	0	0.038739	0	0.043098	0	0	0	0	0
PP01g00208.1	44.532	12.1646	60.4777	27.8916	59.7973	77.97	152.37	4.1218	5.33003	5.33825
PP01g00209.1	0.120075	0.100588	0.12301	0.040008	0	0.846137	0.253111	0.038119	0.038754	0
PP01g00210.1	7.11868	1.72803	20.6351	1.13203	1.29076	61.4362	42.417	6.47149	7.71509	7.35567
PP01g00213.1	92.2814	44.0739	85.4414	38.4597	71.9461	73.4022	102.71	11.4854	13.7299	11.4707
PP01g00215.1	0.112116	1.5497	0.057429	0	0	18.6651	0	0	0	0
PP01g00216.1	15.9361	9.70746	20.5522	11.482	17.8862	6.1992	6.86345	21.7642	21.4613	25.8207
PP01g00217.1	17.2076	52.3283	30.8294	22.9335	45.5819	33.1382	25.0099	32.7013	32.1813	30.2727
PP01g00218.1	4.87546	4.30686	8.24307	3.88402	7.77099	4.82407	14.701	3.91012	4.25924	4.08925
PP01g00219.1	47.0984	38.6661	90.2608	29.236	74.5252	60.5408	114.209	74.6953	77.7055	71.8884
PP01g00220.1	0	0	0.1251	0	0	0	0	0	0	0
PP01g00221.1	35.2408	11.558	73.2267	21.2683	112.537	16.6337	22.5427	23.2193	24.3575	27.8412
PP01g00222.1	11.9824	14.5137	12.4766	26.4285	35.1491	14.4097	1.90473	2.24494	2.16824	2.0992
PP01g00223.1	175.93	2243.61	181.115	233.279	378.569	395.412	283.872	105.446	122.556	90.358
PP01g00224.1	27.7543	77.0557	43.4647	66.9688	83.853	60.4291	38.2979	58.0724	64.2675	64.2324
PP01g00225.1	4.33084	1.92461	12.4445	3.48429	2.40779	3.07045	0.612324	0.502999	0.511383	0.792159
PP01g00226.1	1.00905	30.9059	0.301501	0.084051	0.239591	278.688	1.06351	0	0	0
PP01g00227.1	46.3595	65.357	72.3426	65.4433	73.9037	45.7464	67.9966	75.4566	77.4673	70.3183
PP01g00228.1	5.86895	16.4702	9.4195	11.4395	1.89521	0	2.98976	4.65787	6.62972	5.31827
PP01g00229.1	24.4634	29.4389	21.8404	13.4145	25.3905	19.1301	16.5695	22.3854	23.3525	19.2661
PP01g00230.1	164.865	777.482	44.9228	8.9702	20.2235	16.8156	49.4419	96.6036	88.5373	87.8211
PP01g00231.1	0.156505	4.03152	0	0	0.267559	0	0	0	0.227305	0.6602
PP01g00233.1	0	0.613777	0	0	0	0	3.47504	59.1959	53.0884	38.4626
PP01g00236.1	0	0	0	0	0	0	1.50185	41.6993	43.6486	22.8294
PP01g00239.1	0.051816	8.20388	0	26.3111	5.13786	2.19081	0	0	0	0
PP01g00240.1	0.490444	5.09828	2.55785	7.79914	4.52258	3.67597	0.516915	2.88745	2.76289	2.75851
PP01g00241.1	0	0	0	0	0.046789	0	0.043269	0.234589	0.159	0
PP01g00242.1	0.710071	0.089225	6.4014	0.993668	0.080928	30.9979	0	5.00428	4.33141	14.178
PP01g00243.1	0.24207	5.53601	0.297586	1.59697	0.165535	0.767613	0	0	0	0.090768
PP01g00244.1	0.824598	23.5727	15.4169	82.218	0	35.954	0.217276	6.87161	2.39525	11.2084
PP01g00245.1	3.64741	6.0275	14.2713	9.72733	2.21825	8.66648	0.53303	7.23932	4.22903	10.3724
PP01g00246.1	22.8026	45.4902	35.6422	36.4735	58.9135	39.3152	38.7065	31.1943	32.5741	29.3822
PP01g00247.1	0	0	0	0	0	0	0	0	0.250854	0.485733
PP01g00248.1	0.365179	0	0.187054	0	0	0.193	0	0.347788	0	0
PP01g00249.1	3.64266	5.61753	6.94565	4.55571	11.8689	6.74271	10.6912	6.48189	5.87272	6.43728
PP01g00250.1	7.88747	9.85266	7.72278	10.5121	18.0851	14.3626	9.80907	9.37317	11.1965	10.2293
PP01g00251.1	0.70546	10.1682	2.84832	16.343	7.04708	4.25477	0.962223	3.79405	3.21441	3.42326
PP01g00252.1	1.07077	0.384427	0.208943	0	0.058113	0.215585	1.39727	0.048561	0.148111	0
PP01g00253.1	4.68121	1.55318	2.96361	3.7854	5.60504	2.39066	0.443494	0.651207	0.636598	0.468409
PP01g00255.1	6.89682	7.79173	18.9276	14.3569	6.34607	63.2695	4.93497	14.5227	21.0138	12.7525
PP01g00257.1	0.639064	0.803025	3.49167	0	2.18507	707.022	25.5951	4.46328	15.4693	3.39473
PP01g00258.1	0.637133	23.9452	15.6057	64.4962	18.9461	24.0608	2.13666	29.1811	31.8547	26.4966
PP01g00259.1	21.9585	51.1228	32.6583	35.5418	29.0919	10.8394	20.2067	49.0441	49.9695	47.8559
PP01g00260.1	2.3882	7.66903	4.96113	6.9294	5.02792	6.55632	3.6358	3.31692	2.9547	3.57576
PP01g00261.1	25.2111	25.7771	25.14	27.0207	20.9766	33.8425	23.0356	27.3883	24.9675	28.2162
PP01g00262.1	0	4.68431	1.45486	11.0013	0	2.81458	0.374198	1.18344	1.54693	1.16486
PP01g00263.1	0	0.06193	0	0	0	0	0.051945	0.563255	1.28845	0.415807
PP01g00264.1	1.56284	12.3273	4.91413	7.30042	0.723065	3.56559	1.40256	5.51155	5.25882	5.01884
PP01g00266.1	55.0833	32.7017	42.202	49.3077	56.3706	31.213	19.4624	25.408	24.0334	24.396
PP01g00267.1	34.9319	26.949	44.3579	24.9289	54.6267	56.3298	108.568	55.9371	52.9366	42.1126
PP01g00269.1	2.30668	12.2592	10.5757	14.8168	17.5409	5.7957	8.44934	9.14743	10.2519	8.22392
PP01g00270.1	0.460126	23.8017	21.2905	83.17	0	68.982	4.12216	0	0	0
PP01g00271.1	58.9151	69.5027	69.6383	81.4803	85.09	77.6578	45.17	57.642	58.2641	51.4894
PP01g00272.1	6.0356	11.1531	1.09115	1.06465	0	15.3864	0.374198	0	0.343763	0
PP01g00273.1	0.160211	0.201316	0.711221	0.053381	0.121731	58.537	0.675432	1.01721	1.55124	0.400493
PP01g00274.1	0	5.3677	2.24018	16.7745	0	5.21406	0	0.145296	0.147718	0.238357
PP01g00275.1	0	0.133467	0	0.053085	0.121056	0	0	0	0	0
PP01g00276.1	3.99905	8.86777	7.22969	4.11488	5.42915	5.03516	4.21489	4.53671	4.38456	6.89114
PP01g00277.1	0.586895	2.88843	1.80373	2.68877	2.06244	0.516964	1.13405	1.86315	2.27305	1.51296
PP01g00278.1	0.076535	0.096171	0	0.076501	0.087228	3.27637	0.161331	0.109334	0.037052	0.071745
PP01g00279.1	0.243298	4.03551	1.39578	2.43193	1.38646	1.38872	1.07701	2.73419	3.5336	3.786
PP01g00280.1	1.78343	5.3535	3.29882	2.32736	3.67001	2.61821	4.28152	4.34061	3.98125	4.92259
PP01g00281.1	110.734	189.403	33.8632	17.842	95.6909	6.28913	49.1231	17.944	15.3627	15.4932
PP01g00282.1	0.055895	0.351177	0	0.614576	0	1.41796	0	0.053233	0.16236	0
PP01g00283.1	0	0	0	0	0	0.189392	0	0	0	0
PP01g00285.1	0	0	0	0	0	0.117139	0	0	0	0
PP01g00286.1	8.97081	28.6641	20.5334	20.8545	33.0681	12.625	23.9347	17.5754	16.1808	18.8851
PP01g00287.1	0	0	0	0	0.14764	0	0	0	0	0
PP01g00288.1	10.5346	15.3077	12.2243	11.079	16.388	1.31933	9.05091	15.5486	14.8892	14.7895
PP01g00289.1	1.6931	10.3872	4.38726	8.21297	3.51881	1.68436	2.41431	6.97156	8.87176	6.11518
PP01g00290.1	5.0606	19.7495	13.0107	13.6188	7.65328	3.18891	4.46188	10.6124	11.4018	11.8598
PP01g00291.1	4.08741	14.0631	8.72364	10.36	11.9236	3.80611	7.02618	7.55379	8.90468	8.52991
PP01g00292.1	5.32266	11.8181	10.6938	5.99185	4.41725	4.09669	16.7754	10.4336	11.4081	13.9998
PP01g00293.1	11.8706	24.5051	22.9704	23.26	19.1126	15.5348	15.937	19.7393	21.3454	17.7955
PP01g00294.1	2.16854	6.87423	4.94803	6.2565	5.95417	1.45866	4.8309	4.0836	4.81975	5.22069
PP01g00295.1	0	0.189691	0.463952	0	0	8.29747	7.00074	4.31311	4.45809	1.62739
PP01g00296.1	0.672698	0.664156	1.37829	2.3054	0.109527	11.0721	0.30386	0.183046	0.232622	0
PP01g00297.1	0	0	0	0	0	0.139278	0	0	0	0
PP01g00298.1	1.02623	3.98582	2.41327	7.60016	7.17723	2.61325	1.05704	4.90901	5.23925	5.2036
PP01g00299.1	3.54264	16.4969	28.3936	68.9473	26.8383	0	0.658914	0.793863	0.807096	0.390698
PP01g00301.1	0.168544	3.12386	0.043166	0	0.048023	0.044538	0	0.441423	0.407982	0.355492
PP01g00303.1	0.12369	0.880738	3.37904	4.57454	0.187963	0.217903	0	1.06019	0.878259	0.888943
PP01g00306.1	0	0.741254	0.34533	0.210589	0	0	0	0	0	0
PP01g00307.1	12.8951	15.667	1.44352	10.4141	82.0495	31.9546	11.2959	5.73385	5.00256	4.6031
PP01g00309.1	9.7731	10.138	8.13745	4.44795	0	0.659381	2.36694	6.57477	4.63073	5.30197
PP01g00310.1	10.5467	8.7993	5.94906	12.292	28.8098	0.090267	13.6811	3.29391	2.8527	4.20283
PP01g00312.1	10.3027	58.5383	11.9312	32.6856	10.0064	19.6968	8.78141	14.9313	16.3079	17.3842
PP01g00314.1	2.49497	2.69509	0.044842	0	0	0.046267	0	0.66699	0.593344	1.10787
PP01g00315.1	2.03146	0.850888	0.303498	0.423038	1.73648	0	0	12.0516	13.8097	12.7352
PP01g00316.1	633.648	345.612	793.235	404.245	311.571	289.843	543.477	468.408	490.734	478.502
PP01g00318.1	0.08636	406.287	0	0	0	0	0	2.96089	1.17065	1.61911
PP01g00319.1	0	0	0	0.060074	0	0	0	0.114476	0.058192	0.112678
PP01g00320.1	0.743738	1.03839	2.37042	4.7909	6.31032	270.258	2.96132	3.62029	4.24073	2.16905
PP01g00321.1	0.193656	0.527239	0.363716	0.129048	0.294285	0.716439	0.408216	0.52256	0.375014	0.907682
PP01g00322.1	0.052961	0.199647	0	0	0	0	0	0	0	0
PP01g00323.1	94.8232	89.7435	104.839	91.5882	91.0445	101.873	129.25	57.573	66.2255	55.2926
PP01g00324.1	15.8868	17.2222	16.4959	15.2071	24.0296	20.2081	9.13842	82.8829	78.1897	81.8589
PP01g00325.1	0.233235	0.293075	0.095575	0	0.053165	0	0.049165	0	0	0
PP01g00326.1	22.8431	68.7868	50.3135	53.4134	35.6584	81.6204	28.2894	140.127	138.553	136.244
PP01g00327.1	16.1822	2.02744	0.632001	0	0	1.55499	0.15005	0	0	0
PP01g00329.1	0.200903	1.69501	2.61679	0.745889	0.163553	14.319	0.090749	0.30067	0.36126	0.43047
PP01g00330.1	0.154198	1.48549	4.63372	7.60379	0.058581	3.15112	0	10.035	10.8493	9.54015
PP01g00331.1	2.60842	19.8708	8.1502	9.15812	4.49648	4.44589	14.3302	5.06155	5.17749	4.18738
PP01g00332.1	1.99505	10.4556	3.7387	17.8017	5.71223	1.85162	1.43601	2.87322	2.96823	3.92285
PP01g00333.1	0	0	0	0	0.174805	0	0	0	0	0
PP01g00334.1	0	1.48876	0.993067	3.87579	0	0.910785	0	0	0	0.100967
PP01g00335.1	1.25424	5.32849	2.44743	1.25369	1.29334	1.26262	3.4622	0.853217	0.983098	1.56766
PP01g00336.1	5.5555	47.7709	10.3783	97.1246	0.372455	16.235	1.72216	9.5444	12.3403	11.7431
PP01g00337.1	18.8686	49.2488	25.8561	61.2508	101.232	22.253	124.054	11.4407	11.8664	10.8629
PP01g00338.1	15.1848	14.0174	12.8186	16.5774	18.9985	5.46975	8.09161	13.7345	14.1277	12.2465
PP01g00339.1	33.6749	36.1246	51.9734	48.0284	72.4445	69.0136	57.4234	32.1762	34.2965	32.6703
PP01g00340.1	14.478	37.7256	16.2683	9.84077	8.61521	8.21553	7.35665	31.5248	37.2445	34.9727
PP01g00342.1	30.4327	28.1208	43.224	19.5198	38.5839	29.6818	43.1927	25.5217	26.7752	27.3256
PP01g00343.1	3.15973	17.7596	15.7913	26.3339	62.9241	0.677004	2.83524	2.31794	1.69508	2.32156
PP01g00344.1	7.84006	12.0454	6.17567	9.48302	7.39619	25.8709	5.83286	18.6667	20.764	18.7441
PP01g00345.1	11.4413	18.1652	6.81087	2.78181	1.58594	7.27251	0.407393	22.1609	18.1141	15.6531
PP01g00346.1	6.66849	8.22976	5.48962	12.2599	2.1715	9.18847	1.12957	13.8359	14.0665	12.7256
PP01g00347.1	22.967	27.5747	37.0856	51.7319	84.8703	18.1034	29.1183	28.7647	26.9595	26.5065
PP01g00348.1	5.03669	28.1739	17.9762	39.9512	33.3315	6.86948	2.22616	0.309472	0.629261	0.913836
PP01g00349.1	11.776	8.43628	23.1716	8.72052	9.94328	17.4188	22.8555	6.32563	6.32678	5.62049
PP01g00352.1	0	0.805711	0.656878	1.60231	0	0.067776	0.067581	0	0	0
PP01g00353.1	0	17.7432	1.38544	47.6307	3.76267	5.33953	0.712684	0	0	0
PP01g00354.1	0.752616	17.0726	12.174	54.3233	25.1463	3.26584	3.42345	0.226349	0.30683	0.14853
PP01g00355.1	39.8533	88.9732	104.931	80.5537	46.4718	42.9543	21.3224	257.734	255.69	255.046
PP01g00356.1	0	1.9412	0.12174	7.16655	0	6.69917	0	0	0	0
PP01g00359.1	19.0463	1.5254	28.6248	1.27618	9.1124	0.575207	0.992686	0.099666	0.202655	0.117721
PP01g00360.1	1.39505	16.9286	15.3124	62.7897	0.227138	17.2737	1.51235	0.341642	0.192965	0.37364
PP01g00361.1	0.076841	2.4139	0.66912	1.99701	0.043789	0.446723	0	0.036591	0.037201	0.036016
PP01g00362.1	32.6189	110.583	42.1456	53.6315	21.3955	94.7106	27.6439	170.289	161.139	170.735
PP01g00363.1	1.58048	9.49815	1.75991	29.1232	0.156636	10.6772	0	1.37432	1.92951	1.80365
PP01g00364.1	16.2199	13.9536	14.2911	15.382	22.7738	13.6752	14.8714	11.3674	12.0006	10.1099
PP01g00367.1	0.168175	1.26794	0.516859	10.0861	0	2.66644	0	4.1643	3.58237	4.25655
PP01g00368.1	1.33638	4.65023	2.31686	4.93219	3.51485	0.597627	0.920948	7.88117	9.15718	8.8656
PP01g00369.1	2.18149	4.58621	0.902525	7.75769	1.4344	0.798183	0.530591	2.35727	2.11222	1.25844
PP01g00370.1	1.68544	8.68326	2.33098	35.2947	21.1303	0	0.04441	0	0.040798	0
PP01g00372.1	74.996	115.848	54.8783	84.1226	56.5547	42.02	18.5723	70.4845	60.0574	74.5314
PP01g00373.1	0	0.157114	0.469668	0.16664	5.79518	10.573	0.043928	0	0	0
PP01g00375.1	0	11.0581	4.18571	15.5508	0	5.3154	0.331257	0	0.152157	0
PP01g00376.1	0.242682	6.2514	1.36739	23.0448	5.9467	22.0606	0.383671	1.38675	1.99731	1.13748
PP01g00377.1	0.056722	0	0.116217	0.170091	0	0.479644	0.119566	0	0	0
PP01g00378.1	62.49	22.7771	62.3768	39.4059	54.8669	42.3657	84.3456	19.4151	20.3918	18.8099
PP01g00379.1	1.11465	25.2113	7.07977	26.7399	113.573	0	11.7481	0.636937	0.647554	0.835912
PP01g00380.1	3.15487	4.26925	14.1711	17.9507	17.4252	0.256519	4.85984	27.2727	24.6726	20.4745
PP01g00381.1	1.31936	6.68324	9.33459	2.34909	41.7747	3.87867	11.3418	2.78791	2.63478	3.16927
PP01g00383.1	0.334151	0.104971	0.17116	0.041751	0	6.13689	0.044023	0.03978	0	0.117465
PP01g00384.1	0.168175	10.9183	1.66544	29.754	36.29	38.6931	4.31312	3.20331	3.14814	2.5224
PP01g00385.1	0	5.63031	0.507773	28.1211	0.090385	4.4847	0.020896	0.056646	0.11518	0.055756
PP01g00386.1	0.067745	0.170253	0.277606	1.6929	0	0	0	0.258076	0.524755	0.571551
PP01g00389.1	7.32585	282.234	68.8221	610.742	0.888239	183.373	3.77848	42.3071	42.4086	51.1401
PP01g00390.1	18.778	18.3981	17.8246	7.67857	10.5512	16.6561	15.5702	22.3233	19.5804	21.665
PP01g00391.1	11.4216	31.7793	16.5065	12.436	14.8771	2.8026	16.5523	16.1222	18.1682	21.4136
PP01g00392.1	84.7576	104.628	84.3449	58.2368	53.6963	69.177	62.8816	102.401	101.669	107.002
PP01g00395.1	0	1.02079	0.665785	2.59845	0	0	0	0	0	0
PP01g00397.1	0	0	0	0	0	0	0	0	0.087356	0
PP01g00398.1	0.156825	0.197061	0.481979	0.862166	0.223422	1.82343	0.289257	0.037339	0	0
PP01g00399.1	4.49315	9.82733	4.5684	5.30165	7.91245	5.4278	9.07966	7.88268	7.29444	7.36302
PP01g00400.1	3.00954	5.77058	3.7911	11.6096	47.3347	0.400587	1.01033	0.254775	0.172681	0.146285
PP01g00401.1	87.0706	31.1556	79.4012	77.4726	209.816	17.0545	48.1782	2.91321	3.42063	2.40301
PP01g00402.1	4.14954	11.9464	19.6407	25.0964	6.04635	52.4113	4.48422	8.55415	8.03558	8.46905
PP01g00404.1	1.61841	2.19007	3.69856	3.11097	18.7292	0	21.1252	4.50543	5.54485	5.48499
PP01g00405.1	0.440733	2.76905	3.83783	4.6257	24.3622	0	22.7616	5.66654	6.18773	7.84988
PP01g00406.1	20.237	5.79963	26.915	12.7757	29.9435	0	84.9429	16.5682	11.6879	11.6486
PP01g00407.1	0.686243	0.431155	1.44998	1.2004	6.06149	0	9.22184	2.00153	2.20101	2.41236
PP01g00408.1	0	0	0	0	0.116849	1.08369	0.216114	0.097641	0	0
PP01g00409.1	38.0161	1.13247	4.95213	0.614218	4.71564	1.68875	66.6216	18.61	21.6174	17.8953
PP01g00410.1	5.74348	11.8929	9.69602	5.74099	8.38992	10.2607	4.09249	21.6487	23.3411	22.8253
PP01g00411.1	7.26389	20.7989	13.4801	17.1401	20.2899	19.9503	13.1783	6.35091	9.1663	6.19535
PP01g00412.1	0	0.999156	0	0.706492	1.91319	0	0	0.084142	0	0.082821
PP01g00413.1	0.023182	4.07824	0.878723	4.12469	46.2114	0.220538	1.17282	0.132471	0.067339	0.108658
PP01g00414.1	27.3231	18.656	67.7411	10.5587	38.4875	9.53904	72.3233	26.8536	32.1333	29.5896
PP01g00415.1	0	0.667642	1.6783	2.78824	0	2.52727	0.42	0	0	0
PP01g00416.1	28.9033	19.6626	34.3463	16.6429	31.7259	25.0835	36.3243	25.2483	24.1353	25.064
PP01g00417.1	2.24295	6.24078	14.6621	13.3985	0.486923	11.7413	0.731718	6.76442	8.63525	8.00985
PP01g00418.1	0	0	0	0	0	0	0	0.157404	0.480083	0
PP01g00419.1	0.33055	16.199	7.74621	37.5838	1.22439	3.05722	0.130647	0.039351	0.080014	0.116199
PP01g00420.1	6.174	1.1569	0.055482	1.13682	0.432075	0.228983	0.627891	0.464208	0.471946	0.203075
PP01g00421.1	26.4261	39.5002	20.5254	48.8586	25.0003	21.3604	5.64331	34.2148	33.4472	34.487
PP01g00422.1	0	0.29025	0	0.076962	0	81.7924	51.6123	6.15961	9.24433	3.53668
PP01g00423.1	1.10003	3.85057	1.04643	4.55528	9.85071	12.3749	0.082814	4.93887	5.17335	4.78765
PP01g00424.1	21.9662	29.065	21.8671	23.8963	15.3043	26.1722	8.91712	46.9408	52.3828	43.1476
PP01g00425.1	14.8341	8.14241	13.9899	5.62061	0	2.94352	0.225773	47.5852	50.8155	45.8841
PP01g00428.1	0	0	0	0	0	0.05477	0	0	0	0
PP01g00433.1	2.27085	10.2912	4.19509	7.92592	0.509142	13.6149	0.588544	4.92812	5.80325	3.8387
PP01g00435.1	0	0	0	0	0	0	0.354503	47.0886	174.559	5.3601
PP01g00436.1	20.432	22.5073	20.6089	21.9977	38.5208	21.5018	7.4945	10.4153	13.0291	11.6439
PP01g00437.1	0.10534	6.61834	0.107916	0	0.060029	57.0648	0.277564	0	0	0
PP01g00438.1	9.11707	12.4382	11.9018	10.3109	8.66902	2.25778	4.55748	4.06855	3.63193	2.63721
PP01g00439.1	12.6131	24.0908	11.9911	17.3481	10.2353	15.7853	4.89214	16.8174	15.4368	18.4451
PP01g00440.1	0.272586	1.0504	7.11159	4.72278	0.434942	0.441796	0.727824	0	0.017595	0
PP01g00441.1	0.099028	0	0	0	0	0.08374	0	0	0	0
PP01g00443.1	35.7442	17.966	60.9193	47.7466	62.2189	518.646	13.0145	0.618944	0.629261	0.609224
PP01g00446.1	0	0	0	0	0	27.7891	0	0	0	0
PP01g00447.1	0	0	0	0	0	0.099827	0	0	0	0
PP01g00449.1	1.00377	1.76581	1.74812	1.40466	1.37282	0	0.581868	2.15091	2.23536	2.49351
PP01g00450.1	0.071604	0	0	0	0	0.378431	0	0	0	0
PP01g00454.1	0	0	0.01918	0.018714	0	0.21769	0	0	0	0
PP01g00455.1	0.092618	0	0.189765	0.185156	0.105559	0	0	0	0	0.260465
PP01g00456.1	0	0	0	0	0	0	0	0	0	0.018643
PP01g00461.1	0	0	0	0	0	0.244156	0	0	0	0
PP01g00465.1	0	0	0.079678	0	0.132966	0.041105	0	0.037036	0	0
PP01g00466.1	0	0	0	0	0	0.293088	0	0	0	0
PP01g00468.1	0.059417	0	0.02029	0.019797	0	1.15142	0.083499	0.037725	0.038354	0.018566
PP01g00469.1	0	0	0	0.058426	0	0.041189	0	0	0	0
PP01g00472.1	0	0	0	0	0	0.112458	0	0	0	0
PP01g00474.1	14.2936	15.1386	21.3249	16.7928	26.9498	14.0259	26.8823	20.9455	20.0246	17.5847
PP01g00475.1	0.399415	0	0	0	0.151741	0	0.420973	0	0	0
PP01g00477.1	0	0.272212	0.110964	0	0.2469	0	0	0	0	0
PP01g00478.1	0	0	0	0.056364	0	0.178809	0	0	0	0
PP01g00479.1	0.108316	0	0.221928	0	0	0	0	0	0.104877	0
PP01g00480.1	13.9469	12.6657	36.7103	33.269	20.7722	9.48018	19.9899	2.70356	3.18682	2.66111
PP01g00481.1	0	1.02079	0.166446	0	0	0	0	0	0	0
PP01g00483.1	1.07172	18.7539	15.3709	49.4365	21.8054	5.78999	2.09179	7.5984	7.49446	6.66047
PP01g00484.1	0.583045	2.67196	2.00271	5.3137	0.039089	1.34133	0.650662	1.43719	1.06265	0.996664
PP01g00485.1	24.817	24.4254	24.6054	20.867	31.7442	20.0398	21.5538	28.7577	29.8043	28.356
PP01g00487.1	3.87125	2.08478	3.77705	2.67185	0.630308	16.3679	1.74866	0.526698	0.446231	0.259213
PP01g00488.1	15.8902	28.1276	41.6523	42.1599	18.0317	60.8314	49.5519	21.3513	23.9816	23.639
PP01g00491.1	1.41143	21.2334	13.4151	69.8355	25.7382	8.28833	19.6695	1.41889	2.12585	1.43336
PP01g00492.1	0.048292	0.364092	0.098945	0.096542	0	0	0	0.091984	0.37407	0.271619
PP01g00493.1	34.2787	38.1034	40.4631	22.1837	46.2057	10.4519	41.9766	53.8348	51.3812	53.7103
PP01g00494.1	0	0	0	0	0	0.349396	0	0	0	0
PP01g00497.1	0	0	0.363716	0.532322	0	0	0.374198	0	0	0
PP01g00499.1	0.751839	2.36184	2.69578	0	0.428445	0	0.396209	2.1481	2.18391	1.76197
PP01g00501.1	0.076382	0.767833	0.547747	3.5884	0.087054	0.080737	0.563533	0	0	0
PP01g00502.1	54.0087	64.9275	103.952	102.128	51.429	0	28.8315	57.4486	63.1602	63.1215
PP01g00503.1	20.5846	3.58644	3.10116	1.03743	0.131433	12.5856	2.33972	10.2414	11.2496	9.54008
PP01g00504.1	1.47338	0.22578	0.717887	0.826172	1.5359	0.45582	10.9461	0.462033	0.469734	0.690587
PP01g00505.1	0.078333	0.19686	0.040124	0.039149	0.022319	0.0207	0.309602	0.074602	0.018961	0.055073
PP01g00506.1	52.0996	2.37846	60.5731	4.45839	1.40972	25.3956	121.457	4.47993	4.08282	5.88529
PP01g00507.1	0	0	0	0	0	1.351	0	0	0	0
PP01g00508.1	0.177518	0	0.181858	0.177441	0	0.750555	0	0	0	0
PP01g00509.1	0	0	0	0.052075	0	0	0	0	0	0
PP01g00510.1	0.369706	0.92912	0.108213	3.64267	2.2272	0.669917	0.111332	0.1006	0.204553	0
PP01g00511.1	0	0	0	0	0	0	0	0	0.197481	0
PP01g00514.1	3.16967	6.68973	4.16142	14.8572	1.54323	6.63572	1.62172	9.78885	10.3394	9.40434
PP01g00516.1	29.5409	9.70417	21.909	21.7547	17.5421	11.7023	3.6429	3.29174	2.45766	3.49317
PP01g00517.1	0.580967	1.09503	0	0	0	16.2734	0	0	0	0
PP01g00518.1	0	0.365012	0	2.61322	0	32.2397	0	0	0	0
PP01g00519.1	12.3248	30.5767	21.9608	27.3239	18.6091	27.4468	26.091	12.5906	12.6475	12.0966
PP01g00520.1	6.25106	15.1084	13.6044	16.2338	31.7704	15.7125	13.0193	5.35517	5.06796	5.29911
PP01g00521.1	117.287	19.4485	87.8053	47.7341	55.1364	92.9394	239.447	105.368	124.407	123.107
PP01g00522.1	17.7518	12.8484	13.603	10.8594	10.2779	17.2628	16.9886	22.1811	21.2446	20.3684
PP01g00523.1	2.60359	5.17505	10.1355	12.2552	5.07151	0.600444	0.199572	0.360669	0.366681	0.088751
PP01g00524.1	20.9705	12.4541	63.4303	19.2401	23.8569	44.2513	52.2308	6.23206	5.52079	6.02657
PP01g00525.1	7.62256	4.3215	5.57406	3.56592	2.77887	1.38355	1.73123	7.77284	6.83384	7.16959
PP01g00526.1	0.663793	5.10273	1.76006	3.74686	0.845545	1.19691	0.49385	0.446245	0.756139	0.439237
PP01g00527.1	50.0656	48.7566	65.2257	78.7893	62.0455	61.3325	67.6415	58.1668	55.6404	58.1591
PP01g00528.1	35.255	6796.54	993.926	20419.4	10753.7	964.05	690.058	6.89779	15.5725	7.9876
PP01g00529.1	15.5448	28.7787	21.9763	35.7375	24.9216	33.848	13.6532	27.7337	25.9885	26.2296
PP01g00531.1	0	0	0	0.084051	0	0	0	0	0	0
PP01g00532.1	60.9534	131.668	202.366	0.792977	2.41111	4.96143	33.4455	151.297	95.7605	86.6999
PP01g00534.1	1.00905	55.2726	0	0	0.127782	0.039503	0	0.035592	0	0
PP01g00535.1	21.8253	28.1763	27.3744	27.2698	33.6918	46.3369	34.5444	23.4909	22.8693	22.2812
PP01g00536.1	0	0	0	0	0	0.042844	0	0	0	0
PP01g00538.1	46.0603	57.6779	44.6601	53.3559	59.2054	50.5363	44.4379	46.0638	43.3655	43.0286
PP01g00539.1	11.9477	8.72854	9.96265	8.60973	9.81697	8.81086	5.27131	16.6711	18.2942	15.107
PP01g00540.1	33.1766	21.1173	39.6771	23.1701	10.4025	37.0589	10.7905	19.5926	20.1062	20.0092
PP01g00541.1	0	0.255741	0.291899	1.13924	0	0.086051	0	1.97707	2.68004	0.915776
PP01g00542.1	104.003	213.619	160.775	136.18	200.137	154.946	155.395	203.433	198.117	189.582
PP01g00543.1	0.639064	37.0897	18.2085	81.3255	71.5154	7.76824	0.799848	1.10314	1.43091	1.79721
PP01g00546.1	0	0	0.035293	0	0	0	0	0	0	0
PP01g00550.1	8.81289	26.1307	22.3597	16.6909	19.09	12.0391	10.4021	13.9641	16.1929	14.4936
PP01g00551.1	0.455871	3.0551	1.29727	3.34161	1.44324	0.856644	1.04103	0.19296	0.220699	0.213671
PP01g00552.1	2.848	48.4434	27.9666	103.317	68.7188	16.0064	12.0801	17.465	15.4693	18.4279
PP01g00553.1	0	0	0	0	0	0.152368	0	0	0	0
PP01g00555.1	0.062246	1.32969	0.127537	5.66197	0	0.394772	0	2.54913	2.29027	2.33404
PP01g00556.1	41.0431	20.9598	29.9219	19.302	28.5163	25.3129	27.4286	35.3971	34.8144	33.868
PP01g00558.1	2046.37	67.8748	560.07	164.792	80.2926	377.797	382.564	51.1538	61.2144	57.5535
PP01g00559.1	7.42138	5.28443	6.80031	6.22302	9.39814	2.65842	5.38845	11.1124	12.2158	9.85567
PP01g00561.1	0	0	0.930837	1.08987	0	3.26545	0	0	0	0
PP01g00566.1	14.6388	24.5624	26.3256	17.1722	34.553	19.4715	24.741	18.5888	18.9826	18.6217
PP01g00567.1	11.6019	20.2652	22.8439	23.9339	11.5349	36.1812	9.71308	18.1805	17.3681	19.3605
PP01g00568.1	0.119228	0.689164	0.048857	1.53738	0.21742	0.05041	0.113097	0.397425	0.865821	0.30177
PP01g00569.1	0.09586	0.542042	3.38801	1.34145	0	0.101325	0	0	0.092816	0.179721
PP01g00570.1	64.2736	39.3667	40.4477	33.8116	40.4363	22.9049	29.1487	39.1411	39.4379	38.8363
PP01g00572.1	0.031276	0.0393	0.096121	0.093786	0	0.231411	0	0.119144	0.181695	0.351819
PP01g00574.1	0.626533	2.83421	1.02696	0.626261	0.142815	0.927156	0.13207	0.954711	1.33461	0.939718
PP01g00575.1	81.3975	117.251	106.945	107.671	132.809	94.648	107.925	66.2279	66.6344	60.4091
PP01g00576.1	7.40943	16.0023	17.2686	6.48044	5.91129	23.3488	29.3339	14.8629	14.5726	11.4171
PP01g00577.1	7.71798	3.14839	4.07939	2.01251	2.3202	0.023646	0.188627	0.042611	0.064982	0.041942
PP01g00579.1	0	0	0.131816	0	0	0	0	0	0	0.120618
PP01g00581.1	1.0828	33.0548	48.7428	128.606	0	21.4768	0.134264	0.242643	0.061672	0.358248
PP01g00583.1	39.2992	6.24279	47.6987	16.5533	20.3262	13.3978	3.96078	16.439	13.0744	17.9124
PP01g00584.1	4.25337	5.74349	13.5273	19.2905	0	1.20785	0.06691	24.6676	23.665	27.3152
PP01g00585.1	0.338175	1.69975	3.89082	6.81257	0.029648	0.412449	0.301592	0.148647	0.10075	0.073156
PP01g00586.1	0.102661	0.29025	0.97283	1.74448	0	0.027128	0	0	0	0
PP01g00587.1	0.097196	0.580132	2.14081	3.20608	0.083082	0.256844	0.102442	0	0	0
PP01g00588.1	10.2216	21.0916	18.8699	11.8249	11.975	17.9341	22.9957	12.6255	13.2128	13.8378
PP01g00589.1	0	0	0	0.141953	0	0.600444	0	0	0	0
PP01g00590.1	11.1504	4.86104	6.49832	19.6185	2.30178	21.4676	7.55502	0.054181	0	0
PP01g00591.1	0.171689	0.107869	0.117258	0.028602	0	0	0	0	0	0
PP01g00592.1	15.6811	20.9576	19.4136	21.7114	15.4723	24.8334	20.1483	10.5015	11.6959	11.0118
PP01g00593.1	0.314294	9.53475	8.09544	34.1085	0	1.80344	0.236612	0.128282	0.086947	0.126268
PP01g00594.1	3.65809	14.2883	23.4333	61.6319	12.4574	19.3798	3.39101	0.881462	1.1522	0.908934
PP01g00595.1	0.180867	0.113636	0.370578	0.045197	0.103069	0.047795	0	0	0	0
PP01g00596.1	2.97816	3.04058	7.19839	8.09337	2.06839	1.77073	0.539499	0.132953	0.270338	0.218108
PP01g00597.1	2.32105	9.04133	14.885	26.263	0.105814	9.37194	0.14678	0.132631	0.044947	0.043516
PP01g00598.1	1.19147	3.67486	3.66182	5.62998	0.617251	0.572457	1.36994	0.825259	1.04877	0.812298
PP01g00599.1	0.184789	0	1.56179	0.369419	0	0.39065	0.048691	0	0	0
PP01g00600.1	16.6454	18.2704	23.9037	26.22	25.6901	33.9321	32.0331	12.2197	12.1836	11.1919
PP01g00601.1	1.82968	3.29874	1.95592	2.06744	0.997334	1.26131	0.251535	3.71238	4.92965	5.07097
PP01g00605.1	36.7286	66.5364	29.6408	24.2177	37.9385	20.0423	24.9068	93.5683	96.3179	93.6458
PP01g00606.1	13.1544	35.169	15.9132	36.229	26.9545	8.28349	8.11217	24.6561	21.2732	19.6775
PP01g00608.1	0	1.52152	0	0	0	0	0	0	0	0
PP01g00609.1	14.5679	176.234	52.0231	74.0443	44.4062	88.5412	35.923	42.7349	46.7739	43.6097
PP01g00610.1	4.85688	3.85452	4.97563	3.57721	4.66148	2.1616	1.88596	9.98151	10.6429	8.62661
PP01g00611.1	27.9613	39.8982	48.4545	39.7	38.6926	29.7297	33.9287	21.2933	22.9779	20.8559
PP01g00612.1	0	0	0	0	0	0	0	0	0.073372	0
PP01g00613.1	1.36942	25.6395	6.73394	19.1636	3.12153	13.1722	2.02067	8.47732	12.3313	16.0465
PP01g00614.1	0.103075	0	2.58708	0	0	4.84834	0	0	0	0
PP01g00615.1	0	0.10543	0	0	0	0.665152	0	0	0	0
PP01g00617.1	68.8071	76.9032	23.2555	23.9839	29.6258	109.033	187.191	50.5199	45.9335	42.1187
PP01g00618.1	0.168175	1.26794	3.44573	4.53875	0	1.95539	0.709006	2.08215	1.62835	1.2612
PP01g00619.1	19.6843	27.471	19.6407	10.3714	16.9355	17.0154	10.2159	26.4733	25.3022	27.0582
PP01g00620.1	14.2218	14.415	12.0742	14.6869	13.791	11.1291	7.86736	24.0209	24.9538	26.9582
PP01g00621.1	291.286	99.7721	133.223	68.1573	144.091	50.4713	147.452	82.5955	83.4468	78.2465
PP01g00623.1	0	0.300508	0	0	0	0	0	0	0	0
PP01g00624.1	0.379642	3.57784	1.16677	0.189739	0.432687	0.802573	0.600198	11.9315	9.00591	11.2103
PP01g00625.1	0	0	0	0.709763	0	0	0	0	0	0
PP01g00627.1	0	0.430192	0	0	0	0	0	0	0	0
PP01g00628.1	895.559	1298.43	1272.57	910.399	1080.34	1176.14	1938.31	926.841	922.856	884.885
PP01g00629.1	23.8033	0.812048	1.21375	0.753625	7.24264	0.455393	6.35716	0.410311	0.312863	0.504834
PP01g00630.1	14.8076	35.0589	22.8343	22.4354	34.6413	13.8395	19.0567	30.8768	22.0344	23.0861
PP01g00631.1	1.25034	13.3547	14.5704	5.25957	2.49383	4.40543	1.26292	2.7289	2.52217	2.44186
PP01g00632.1	13.9985	32.0573	23.8494	15.0571	0.346836	6.16527	24.3229	279.1	286.797	294.21
PP01g00633.1	12.3552	23.6893	12.33	14.4792	16.995	8.21857	9.09301	53.3564	49.0894	48.9241
PP01g00634.1	12.6408	17.2077	11.0074	14.0042	12.9663	9.9098	9.77026	24.2783	21.1131	21.0333
PP01g00635.1	0.402208	17.5206	0.137347	0	0	152.342	0.847833	0	0	0
PP01g00636.1	0.155869	2.61146	0.212907	0	0.059216	35.2028	0.054761	0	0	0
PP01g00637.1	1.70417	2.1414	8.14724	3.45418	0	8.00592	0.149679	0	0	0.044376
PP01g00639.1	0	0	0	0.294825	0	1.24707	0	0	0	0
PP01g00641.1	0.138927	0	0	0	0	0	0	0	0.134516	0
PP01g00642.1	0	0	0	0	0	0	0	0	0	0.130233
PP01g00643.1	0.124493	3.12867	0	0.373317	0	1.71068	0	0.355692	0.241081	4.78478
PP01g00644.1	3.20634	2.2014	27.9033	5.58388	5.08593	7.26744	6.02717	0.157404	0.512088	0.464796
PP01g00646.1	0.15096	0	0	0	0	0	0	0	0.073083	0
PP01g00648.1	0.403619	5.32533	4.20379	8.53957	12.4971	1.06658	2.97783	15.9525	9.90037	16.0803
PP01g00649.1	0	0.505401	0.549389	0	2.82684	0	0.635875	0	0	0
PP01g00650.1	16.4257	32.8481	76.7843	74.3237	82.7078	61.014	85.9876	34.5438	40.2119	35.7742
PP01g00651.1	0.133138	9.99599	2.0118	12.4098	0.682834	1.82948	0	0.031699	0.128911	0.031202
PP01g00653.1	12.8586	17.4993	25.3712	34.2207	22.9617	25.8587	26.7628	9.10732	9.7086	9.07308
PP01g00654.1	0.139941	2.46183	0.716812	10.0014	0	0.221879	0.073747	1.99914	2.23571	1.83657
PP01g00657.1	41.0703	27.1361	52.4933	27.2097	52.5797	28.4533	96.9738	20.9379	23.843	21.6233
PP01g00658.1	0.406677	0.584019	0.119034	1.39372	0.198642	1.22818	0.183697	0.05533	0.225009	0
PP01g00659.1	56.5142	44.0016	55.5508	50.519	70.0771	55.5775	61.5248	29.3981	30.4423	27.9641
PP01g00660.1	13.151	27.3759	17.774	22.252	15.8613	14.794	22.3498	17.3283	17.9751	17.1552
PP01g00664.1	50.2016	46.2784	65.9608	58.5247	58.9421	55.6018	53.6898	37.5028	37.9848	39.3724
PP01g00665.1	5.80967	3.74745	4.84073	5.34258	6.17999	6.38654	4.49037	3.46734	4.27516	3.70334
PP01g00667.1	2.56022	0.673344	1.4029	1.01174	5.42874	0	5.58508	0.170114	0	0
PP01g00668.1	13.217	60.5919	20.831	36.1495	25.4925	20.4185	11.7872	34.8578	31.9231	26.0051
PP01g00669.1	11.32	9.13427	17.3952	37.9112	16.4117	16.3058	15.4986	0.898409	1.15516	0.988336
PP01g00670.1	7.50022	8.31264	0.776993	0.631767	53.258	25.476	95.8818	0.882846	1.18315	0.947979
PP01g00671.1	1.30892	0.67725	0.552147	0.307849	0.087754	0.244156	0.730362	0.439972	0.223653	0.288708
PP01g00672.1	0	0	0	0	0	0.146848	0	0	0	0
PP01g00674.1	5.9605	2.23921	13.5974	1.04417	11.0654	2.33827	2.52583	0.234088	0.356985	0.115206
PP01g00675.1	9.78483	1.99923	12.2245	1.90841	2.26667	4.87705	0.16769	0.075763	0.077026	0
PP01g00676.1	65.1236	122.825	107.992	119.909	134.989	122.491	180.898	59.8195	58.6361	56.5408
PP01g00677.1	0.12954	0.976653	0.199061	0.194226	0.14764	0.684628	0	0.308427	0.564422	0.425016
PP01g00678.1	11.2977	33.2682	26.5772	51.141	59.7425	31.1212	13.7518	20.6499	22.983	22.3582
PP01g00679.1	10.8628	24.5218	13.1198	11.3915	19.5483	13.8591	11.9312	11.979	12.6953	10.6832
PP01g00680.1	0.916304	34.2762	1.62469	15.7818	17.9143	23.2451	4.86595	0.369205	0.477729	0.264296
PP01g00681.1	30.3857	42.8406	35.0197	33.6719	43.1345	36.1328	37.0297	42.0298	40.41	44.1673
PP01g00682.1	58.7282	80.0804	58.1457	40.8268	62.7883	51.904	74.2775	63.3647	59.4316	59.5282
PP01g00683.1	64.5135	101.422	53.619	46.7592	68.0649	68.293	81.736	60.2542	51.8841	59.8471
PP01g00684.1	2.74461	15.7224	6.03692	29.7338	18.1246	7.46604	3.65847	6.18879	7.50344	6.99966
PP01g00685.1	0.076688	0.353331	0.392813	0.970956	0.116537	1.78332	0.080827	0.462558	0.297011	0.623033
PP01g00686.1	1.53772	4.5813	3.68421	8.99921	1.27203	2.51674	0.914921	2.5038	2.32941	2.41798
PP01g00688.1	0	0	0	0	0	0	0	0	0.180225	0
PP01g00690.1	0.310476	0.829034	4.9698	4.32539	0.088464	0.5538	0.470398	0.129364	0.093943	0.054571
PP01g00691.1	31.5453	0.512569	20.3371	1.0873	2.47951	2.87446	9.17183	0.129495	0.131654	0
PP01g00692.1	0.085208	0	0	0.085172	0	0	0.089807	0.08115	0.082503	0
PP01g00693.1	7.63861	12.1085	12.6133	7.19577	16.4095	0	12.4074	13.9394	12.9796	11.9893
PP01g00694.1	40.8337	44.2036	42.9252	33.9185	47.2688	30.5667	46.3741	32.6898	35.1978	30.976
PP01g00697.1	66.5099	148.337	118.45	111.433	135.555	123.028	113.943	64.2441	64.742	63.2352
PP01g00698.1	0	0	0.169316	0.660814	0	0	0.174196	0	0.320055	0.154932
PP01g00702.1	228.588	22.4556	155.614	49.0796	39.8453	128.834	220.262	8.84026	10.3316	8.78275
PP01g00705.1	0.3064	1.04503	3.27344	4.59401	0.149662	0.416404	0.046134	0	0	0
PP01g00706.1	0	0.974771	0	0	0	0	0	0	0	0
PP01g00707.1	0.87145	2.60071	13.3914	24.4989	0.124152	5.18139	0.229621	0	0	0
PP01g00708.1	0.175086	0	0.179367	0	0	0.185068	0.092268	0	0	0
PP01g00709.1	0.958595	0	0.491016	0	0	0	0	0	0	0
PP01g00710.1	9.07373	1.56314	10.495	2.0724	7.33916	6.85812	7.60964	0.09292	0.212556	0.228653
PP01g00712.1	172.077	99.6146	74.8273	10.5811	78.9573	36.9245	71.6531	72.0272	76.986	74.9756
PP01g00713.1	1.94275	1.09211	0.680876	0.051103	0.058268	0.05404	0.053884	0.194761	0.148506	0.287554
PP01g00714.1	25.2114	29.6502	37.3388	36.0458	58.7087	26.4261	50.9608	25.3818	26.7229	23.9299
PP01g00715.1	0.119824	0	0	0	0	0.506624	0	0	0	0.112326
PP01g00716.1	41.274	88.0523	45.9711	57.1561	40.1709	30.9727	32.0307	54.936	50.988	50.4632
PP01g00717.1	38.8791	66.0967	44.4656	44.3097	72.2625	21.2937	34.4129	59.7815	62.427	56.6988
PP01g00721.1	0	0	0	0	0	0	0	0.618944	0.104877	0
PP01g00722.1	0.147476	0	0.302164	0.221118	0.084041	0	0	0	0	0
PP01g00723.1	0	0	0	0	0	0	0	0	0.312863	0.100967
PP01g00730.1	73.0195	88.4967	63.2309	38.9627	50.1116	44.614	61.2902	43.1785	46.7868	44.3342
PP01g00731.1	0.168915	0.212253	1.03827	0.253263	1.34762	4.82074	0.979178	1.1261	0.327105	0.475034
PP01g00733.1	0	0	0	0	0	0.146848	0	0	0	0
PP01g00734.1	133.897	273.382	156.654	177.455	152.867	236.127	134.819	153.228	153.703	152.547
PP01g00736.1	0	0	0	0	0	0.589098	0	0	0	0
PP01g00737.1	9.13561	15.8988	14.9831	15.8196	22.8772	11.0165	8.67938	20.8322	19.8091	23.2793
PP01g00738.1	0.673773	1.46238	1.44324	2.20412	0.209431	2.46028	1.16205	10.967	13.5814	12.9192
PP01g00740.1	0	0	0	0	0	0.088109	0	0	0	0
PP01g00741.1	28.0389	119.099	92.0656	119.773	114.306	84.0996	61.5041	50.0977	55.9216	52.6807
PP01g00742.1	8.37083	4.75029	0.553258	2.6991	0	0.285422	1.70761	2.82884	2.61454	1.7719
PP01g00743.1	12.5489	13.3594	0	0	0	0.368454	0.183697	1.99188	3.20637	2.45074
PP01g00745.1	3.07519	0	5.85774	0.288174	1.15004	9.09131	0.962223	6.17781	6.09469	6.89156
PP01g00746.1	0.047221	0.118674	0.048376	0	0	1.64715	0	0.134918	0	0.132799
PP01g00747.1	0	0	0	0	0	0.136007	0	0	0	0
PP01g00748.1	27.7591	35.7939	30.5639	36.875	51.4481	38.6652	32.183	24.5593	25.0942	24.4897
PP01g00750.1	10.3549	21.3854	25.6274	33.8181	40.897	9.7532	18.2617	31.9286	35.8359	31.4272
PP01g00751.1	23.7459	47.0809	42.1726	47.8604	59.2297	31.2718	38.6696	38.9275	41.3667	35.5793
PP01g00753.1	32.2895	37.2073	37.4634	23.2328	42.3134	15.9619	29.8883	28.1007	26.514	26.9745
PP01g00757.1	3.7592	4.01513	0.3466	0	0	0.039735	0.079242	0.035802	0.072797	0
PP01g00758.1	0.048171	0.726355	1.92459	3.56308	0.054901	1.52751	0.558476	0	0	0
PP01g00759.1	0	0	0.060996	0	0	0	1.31783	8.67579	11.2417	4.24186
PP01g00760.1	0	0	0	0	0	0.071356	0	4.82188	3.07208	11.6439
PP01g00762.1	0	0.980794	0.449786	0.390099	0	0.618778	0.051416	0.464602	0.566815	1.09753
PP01g00766.1	1.21086	7.10044	0.620231	0.403444	0.230007	0.853262	0.850808	3.45957	3.32184	2.45934
PP01g00767.1	2.48763	4.58102	2.85602	13.2044	2.78633	0.816039	0.09041	5.31018	5.39869	6.07111
PP01g00768.1	1.17311	0.210584	0	0	0	0.283426	0	0	0	0
PP01g00769.1	0.543884	25.1159	2.50732	2.24255	3.40932	1.22165	3.29613	0.064748	0.197481	0.254923
PP01g00772.1	0	0	0.079517	0	0	0	0	0	0	0
PP01g00773.1	0	0	0.436459	0	0.971141	0	0	0.405752	0	0
PP01g00774.1	48.4943	24.4711	38.9593	38.141	53.0015	30.8466	40.4379	32.9923	32.6857	30.0081
PP01g00776.1	0.25908	0.162775	0.265414	0	0.590559	0	0.409595	0.246741	0.250854	0.485733
PP01g00777.1	0.497972	0.156434	0.255073	0.248878	0.993212	0	0.131212	0.355692	0.12054	0
PP01g00778.1	37.4385	37.8091	48.5015	40.6162	37.6924	37.7154	23.8551	61.8265	60.5367	62.6527
PP01g00780.1	0	0.34663	0	0	0	0	0	0	0	0
PP01g00781.1	26.1765	18.9009	25.1012	20.0004	34.573	20.9434	34.1778	16.6376	16.8069	15.016
PP01g00782.1	25.4986	10.5518	30.3645	24.2994	3.71462	42.0701	60.0543	23.4444	28.6245	18.4034
PP01g00783.1	0.364793	0.56025	3.77865	0.607725	0.323372	3.25611	0.897125	1.11946	1.25586	1.17788
PP01g00787.1	136.918	7.84549	14.3568	2.06899	38.9058	99.8902	119.13	15.4473	16.9533	11.833
PP01g00788.1	0	0	0.160989	0	0	0	0	0	0	0
PP01g00789.1	4.50123	0	0	0	0	0	0	0	0	0
PP01g00790.1	32.9459	41.3987	41.6967	33.7999	36.3471	26.6265	49.3723	45.8539	45.9574	46.2971
PP01g00791.1	7.98177	1169.73	280.02	3044.43	1358.4	150.044	177.324	3.57724	5.98569	3.66778
PP01g00792.1	19.6262	28.3723	28.6232	17.2109	9.63087	37.6967	18.1956	23.6673	28.1087	26.4897
PP01g00793.1	0.67084	7.23167	3.87026	17.7166	1.56939	3.88132	1.48852	3.9006	3.72632	3.37597
PP01g00794.1	3.52587	11.63	3.83783	7.7095	8.03703	5.82327	3.71617	6.50603	7.68133	6.817
PP01g00795.1	0.299561	1.81365	0.781162	0.027221	0.124152	14.8821	0.258324	0	0	0
PP01g00797.1	111.321	232.359	170.43	144.5	251.283	271.616	153.669	57.5743	61.6777	60.4384
PP01g00798.1	39.4393	50.0006	50.4244	45.9535	44.7716	56.4111	57.1148	38.4554	40.6496	39.9054
PP01g00800.1	34.1738	57.2555	38.604	49.4594	28.4001	66.2778	40.0382	34.193	32.3502	33.1316
PP01g00801.1	0.277854	0	0	0	0	0	0	0	0	0
PP01g00802.1	21.9567	14.7371	36.6479	14.0248	119.446	495.247	418.414	3.36616	3.99264	2.05826
PP01g00804.1	0.171178	4.08683	1.92899	3.93538	0	0.904686	0.180417	0.489076	0.828714	0.481396
PP01g00805.1	16.446	31.9688	36.9077	43.5041	24.8538	22.666	51.3307	16.4849	17.8594	16.7796
PP01g00806.1	2.39115	12.2332	7.96124	13.8285	1.1193	6.27357	3.24027	21.0648	22.4495	23.3757
PP01g00807.1	0	0	0	0	0	0	0	0	0.25429	0
PP01g00808.1	36.9913	53.1526	36.3716	43.1942	70.5619	48.107	64.8253	52.1359	49.4037	55.8181
PP01g00811.1	4.56831	1.78799	1.53443	0.67372	4.097	10.37	13.5764	14.4787	12.4722	14.2513
PP01g00812.1	0.632041	0.529467	0.215831	0.210589	0.480235	0.222692	0	0	0.203991	0
PP01g00815.1	32.0647	28.8149	37.6479	37.009	65.2379	36.2023	36.4301	29.7878	32.2093	29.5414
PP01g00816.1	0.738877	1.17278	1.15533	0.816299	0.664828	1.97306	0.245923	0.407398	0.602457	0.510364
PP01g00817.1	1.97529	5.32917	3.57103	3.54236	4.37014	3.19327	3.79641	1.88122	2.08133	1.19814
PP01g00818.1	28.5836	78.3315	31.1275	24.39	28.4721	23.9495	38.0865	29.7121	29.5324	29.1911
PP01g00821.1	0.465714	8.87554	7.47458	9.54301	5.44055	10.0915	8.22175	0.480496	0.676392	0.254665
PP01g00822.1	0	0	0	0	0	0.058569	0	0	0	0
PP01g00823.1	998.702	469.908	379.945	191.195	351.871	190.77	463.592	1358.92	1389.68	1437.97
PP01g00825.1	0.068717	0.863468	0.070397	0	0	0	0	0	0.13307	0.193248
PP01g00827.1	0.373479	0	0	0	0	0	0	0	0.12054	0
PP01g00828.1	6.51046	24.0406	16.6127	49.5858	73.5184	139.575	7.07234	16.471	15.8561	11.5695
PP01g00829.1	0.454311	0.342523	3.07176	1.81645	0.103558	1.05647	0.191533	0.086535	0.087977	0
PP01g00831.1	0.314294	0.947833	1.03033	2.26193	2.29253	13.6207	0.066251	0.658516	0.547767	0.648174
PP01g00832.1	0	0	0	0.038327	0	0	0	0	0	0
PP01g00834.1	12.6086	14.5413	18.1809	23.6092	19.3408	34.1401	25.8045	12.0903	10.1596	11.0099
PP01g00835.1	6.02546	15.7164	23.5688	61.506	0.520254	94.2804	2.79045	0.086947	0.176792	0.171163
PP01g00836.1	13.3229	38.7902	37.284	21.7621	27.0356	40.1865	24.3165	26.9241	22.968	31.375
PP01g00837.1	15.3721	64.242	35.5655	27.1053	29.1342	54.2225	28.3986	27.1415	29.9353	29.6297
PP01g00838.1	3.86273	8.01541	7.29718	9.49324	15.9942	7.67896	6.42431	12.2513	12.7987	13.7199
PP01g00839.1	47.6797	32.0512	103.498	36.1609	41.1363	62.2928	78.6304	40.1695	35.1894	38.601
PP01g00843.1	2.02843	24.2552	17.4286	95.8834	0	560.019	5.10339	32.841	32.8816	35.5148
PP01g00844.1	203.012	193.331	91.4322	68.1227	104.115	97.3922	124.885	141.61	148.802	152.024
PP01g00846.1	1.12268	18.6649	1.06166	1.81277	1.4764	4.92932	0.455105	1.23371	1.08703	1.05242
PP01g00847.1	0.253933	8.40252	6.20003	28.3012	1.10942	3.31039	0.223032	0	0.122935	0.039674
PP01g00848.1	0	0.900589	2.38625	2.32829	0	0	0	0	0	0
PP01g00851.1	0	0.136106	0.110964	0.108269	29.9984	0.686948	0	0	0	0
PP01g00854.1	9.43084	17.3859	20.7212	24.1251	30.1242	14.4281	8.82816	15.4816	14.2979	15.064
PP01g00856.1	0.241917	18.771	5.20446	18.8613	0.06893	8.24663	0.19123	0.057599	0.058559	0
PP01g00858.1	6.85824	13.6123	12.7744	22.9028	18.1201	24.3015	15.0318	3.5627	3.69755	2.77618
PP01g00859.1	0	0	0	0.081202	0	0.085869	0	0.309472	0.078658	0
PP01g00860.1	7.40181	11.283	16.2843	17.4251	3.82617	11.0731	19.0557	35.5932	37.1656	32.1905
PP01g00862.1	13.6866	10.8408	23.6233	7.07989	108.889	288.607	84.3629	16.6358	15.1599	12.0313
PP01g00863.1	9.01814	17.7113	15.3977	16.1589	17.0542	19.347	17.4608	14.3144	15.0705	13.526
PP01g00865.1	7.03968	5.83448	7.82557	2.39545	3.07275	8.54929	4.10448	11.5544	10.0067	8.84564
PP01g00866.1	0.618449	8.9369	0.752364	0.849998	0.396484	2.12455	0.733307	1.25161	1.75901	1.66677
PP01g00867.1	27.2831	28.4147	12.5902	10.5646	15.6877	16.3679	3.8859	23.1747	25.7029	29.4927
PP01g00870.1	0	0	0	0	0	0	0	0.217367	0	0
PP01g00871.1	0	15.2939	0.023438	0	0	0	0	0	0	0
PP01g00872.1	89.6597	7.19127	19.2987	7.29361	3.58742	19.1055	26.5401	36.7448	37.4958	27.2264
PP01g00874.1	2.00416	7.36503	0.464868	1.09614	0.086196	0.919318	0.079711	3.96149	4.35704	4.64368
PP01g00876.1	93.3697	134.22	127.792	92.8315	138.198	87.3763	113.892	143.7	151.881	125.338
PP01g00877.1	5.9419	6.24143	24.8718	10.6722	7.3541	3.1894	0.733899	0.04421	0.224736	0.130548
PP01g00878.1	0	2.28228	0.206744	0.403444	0.230007	0	0	0	0.390804	0.18918
PP01g00879.1	0	1.40529	0.654688	0.638787	0.182089	0.506624	0.168389	0	0	0.149768
PP01g00880.1	0	0.153119	0	0	0	0.214671	0	0	0	0
PP01g00881.1	0	0.453118	0	0	0.068497	7.49613	0	0	0	0
PP01g00882.1	26.0661	24.8127	38.8453	29.9471	42.3918	35.087	31.0389	25.7367	25.4446	24.5147
PP01g00883.1	0.601629	5.4431	8.30003	6.21414	26.1477	2.24695	21.3903	12.6819	16.3108	11.0916
PP01g00884.1	9.04481	13.5996	20.591	40.259	1.05729	13.0742	3.34062	23.9279	24.6262	30.2917
PP01g00885.1	3.608	1.60013	3.69621	3.74786	3.87023	1.79468	4.39924	0.539007	0.410993	0.397906
PP01g00886.1	0.193851	0	0.019859	0	0.198843	0.102452	0.42906	0	0	0
PP01g00887.1	11.3654	11.252	10.7024	12.2785	25.5143	14.1976	9.07486	8.96542	8.0033	10.6541
PP01g00888.1	0.988243	1.24179	1.21489	1.09558	2.19121	0.987609	1.47715	1.43744	1.37441	1.29696
PP01g00889.1	0.094288	9.32036	0.837143	6.69155	0.286566	1.29563	0.165629	10.6261	13.1768	12.4037
PP01g00890.1	0.145609	19.7605	5.32038	52.5422	25.7783	16.8276	1.79047	0.462249	0.375964	0.682485
PP01g00892.1	34.4391	71.9629	70.7064	60.7258	77.6601	78.5686	52.4632	53.4365	52.7944	51.6739
PP01g00893.1	19.4562	56.7145	24.203	21.2789	33.154	28.1439	20.6394	41.3907	42.7229	45.7741
PP01g00895.1	18.1509	25.445	31.0299	17.6895	31.5477	29.9178	30.7285	14.2073	16.641	15.2603
PP01g00896.1	1.72175	5.1456	1.6685	0.883758	2.3866	93.1599	3.87458	5.62833	7.02879	3.92595
PP01g00897.1	113.289	33.6723	102.444	32.883	20.1126	73.6908	76.0047	29.2557	37.7592	34.1062
PP01g00901.1	43.3068	59.2018	110.043	85.4207	351.935	143.292	141.303	18.0646	18.6949	16.0602
PP01g00902.1	33.086	29.6502	70.9428	51.5302	55.394	38.2933	55.8894	24.793	27.255	26.0265
PP01g00903.1	326.006	121.397	172.069	46.9092	130.439	66.6982	190.909	418.286	415.331	457.351
PP01g00904.1	183.08	69.5955	141.728	50.3932	53.143	45.1584	62.1168	219.895	207.633	196.029
PP01g00905.1	0.107707	0.135341	0.165511	0.05383	0.122757	0	0.510843	0	0	0
PP01g00906.1	0.212235	0	0	0.070714	0	0	0	0	0	0
PP01g00908.1	61.6451	80.7967	103.34	24.1756	60.5096	3.74123	118.753	61.7992	56.832	71.6119
PP01g00910.1	0	0.860384	0	0	0.097548	2.75929	0.045104	0	0	0
PP01g00911.1	0.817407	17.5545	0	0	0	0.157093	0	1.27387	1.36706	1.39319
PP01g00912.1	0	0.256285	0	0	0	0	0	0	0	0
PP01g00914.1	122.626	182.601	92.9847	71.3775	69.8799	83.2137	74.6769	250.508	232.533	278.351
PP01g00915.1	2.76076	5.78178	1.41413	1.53309	3.3213	2.59392	0.808267	3.65177	3.71264	4.3133
PP01g00916.1	1.8259	10.707	19.2665	28.4716	0.138734	37.3776	5.26015	89.2075	86.864	92.428
PP01g00919.1	93.5898	83.6198	90.9308	22.5908	32.1981	93.3108	36.596	91.1103	92.5822	84.2018
PP01g00920.1	0.87145	1.14979	7.49916	3.52785	0.148982	4.19116	0.137773	13.2792	18.6476	12.4988
PP01g00921.1	6.43296	2.23358	26.5344	18.529	0	6.75499	0.267638	0.040307	0.24587	0
PP01g00922.1	0	0	0	0	0	1.00169	0	0.069425	0	0
PP01g00923.1	5.59728	1.11379	5.22966	0.803952	2.80617	2.22082	4.93057	8.64482	10.2193	9.8785
PP01g00925.1	33.8328	16.9669	29.8513	20.9002	1.11164	23.97	19.7569	22.526	26.3249	24.6295
PP01g00927.1	22.8541	72.2341	31.3315	126.267	5.61874	1449.88	6.79971	17.7951	18.0328	18.7138
PP01g00929.1	0	0	0	0	0	1.31805	0	0	0	0
PP01g00930.1	0	153.866	0	0	0	0	0	0	0	0
PP01g00931.1	10.1816	6.03439	17.9435	8.68874	3.54278	4.74161	11.1431	12.2317	12.2012	12.1617
PP01g00934.1	3.62815	6.64656	22.6924	6.37514	6.8773	4.03685	36.0862	60.6143	63.9358	58.3198
PP01g00935.1	0.852085	18.2019	8.21998	29.1713	2.42785	5.47905	1.94583	0.676254	0.27501	0.39938
PP01g00936.1	1.53849	13.9042	2.18229	10.9422	2.96738	30.2724	1.62152	1.80334	2.11987	1.38674
PP01g00937.1	11.6361	16.7568	11.8828	8.97255	11.7042	5.81788	4.98354	16.6757	15.4515	14.4054
PP01g00938.1	1.02617	40.9795	12.5126	57.716	11.6955	7.16946	6.14642	0.286039	0.508913	0.258085
PP01g00941.1	0.387667	37.4647	0	0	0	0	0.037145	0	0	0.033037
PP01g00942.1	212.652	81.8594	1396.29	428.639	383.279	342.023	258.975	34.8409	39.0206	23.8405
PP01g00944.1	31.6559	27.6924	25.709	24.4479	21.1973	17.572	20.6095	32.3928	31.4526	35.8845
PP01g00945.1	1.57147	0.592396	0.643956	0.628315	0.895519	0	1.32503	0.897976	0.912944	0.883874
PP01g00946.1	0.611869	0.512569	0.626829	0.203868	0.929816	0.43117	1.71972	0.776972	1.18488	0.573578
PP01g00947.1	29.3697	37.4176	33.1523	15.0183	21.5407	20.9117	12.5396	44.2227	33.9009	47.7344
PP01g00948.1	1.99189	2.19007	2.04059	0.497756	1.84454	3.28977	0.393637	0.355692	1.2054	1.28372
PP01g00951.1	17.8265	40.2922	39.3962	29.0256	30.0287	29.8642	26.7059	25.7332	21.06	22.1761
PP01g00953.1	0	0	0	0.255515	0	0	0	0	0	0
PP01g00954.1	56.7651	28.564	41.9616	20.7927	36.1245	23.0078	40.8654	37.5593	37.7078	35.7834
PP01g00955.1	43.9598	111.288	52.3089	2.25834	19.1285	2.18343	55.3813	152.587	127.88	116.667
PP01g00956.1	0.440171	1.01402	2.7557	2.81099	0.055742	1.80937	0.103095	6.07852	5.067	5.04319
PP01g00958.1	6.91538	14.6947	5.41414	6.3504	7.369	4.04111	5.57017	14.6713	16.1135	15.0207
PP01g00961.1	0	0.168467	0	0	0	0	0	0	0	0
PP01g00965.1	19.5919	22.0549	43.3078	26.3612	49.4119	127.457	91.4835	47.4616	47.1778	41.5974
PP01g00966.1	43.7465	30.802	40.1036	51.7201	50.5979	62.0023	51.6068	35.9297	34.6752	32.9344
PP01g00967.1	0.703556	0	0	0.175813	0.40093	2.41692	0	0	0.170305	0
PP01g00968.1	0.424694	0	0.062154	0.030322	0.242017	2.34073	0.287753	0.057781	0	0.056874
PP01g00969.1	18.6142	31.1866	18.1408	28.0137	22.1685	12.3801	4.77613	34.9906	34.6288	36.7284
PP01g00970.1	0	0	0	0.179099	0	0	0	0	0	0
PP01g00971.1	0	0.098531	0	0.744598	0	0.124325	0	0	0	0
PP01g00972.1	0.791589	4.36691	0.316466	0.057896	0.352075	0.265302	0.203491	0.772278	0.934703	0.615359
PP01g00973.1	8.19163	21.4627	9.28467	8.3623	15.6928	16.9489	5.87831	24.7324	27.676	23.3637
PP01g00975.1	15.0302	32.8205	111.753	58.3588	51.6194	132.676	60.5496	127.748	120.046	138.391
PP01g00977.1	20.9503	39.0794	27.9502	26.1874	27.4864	39.017	36.8018	28.5449	32.8426	28.2186
PP01g00981.1	275.396	207.727	283.132	69.5054	278.48	146.971	566.647	751.902	773.23	782.742
PP01g00982.1	11.1721	27.9903	10.3855	8.13419	5.81637	11.7362	4.1431	11.6252	11.9526	14.4165
PP01g00983.1	2.24671	33.6894	42.657	145.224	138.615	23.4314	8.52469	4.42207	4.6408	3.08895
PP01g00984.1	5.36416	16.7678	8.1412	20.0241	10.0385	20.335	27.5006	6.68545	7.02132	4.71807
PP01g00985.1	0.039327	0.420044	0.705049	1.1793	0	0.852168	0.04145	0.411995	0.095196	0.073732
PP01g00986.1	0.900694	2.53303	10.1938	2.74378	0.977659	16.0488	0.406846	1.30712	1.57808	1.64845
PP01g00989.1	1.40527	6.46415	3.26487	5.91965	0.543407	2.83816	0.740559	0.716971	0.947598	0.940948
PP01g00990.1	20.6855	3.80381	20.1575	13.4271	0	1.93317	0.332347	11.1715	17.0366	13.5382
PP01g00991.1	0.296612	0.101649	0.801096	0.080859	0	0.085506	0	0.924499	1.35765	1.13748
PP01g00992.1	3.76182	0.359922	1.38893	0.038175	0.348218	0.201842	0.483028	0.145489	0.184892	0.107403
PP01g00993.1	0.852085	0.803025	2.61875	1.91636	0.971141	0	0.224519	0	0	0
PP01g00994.1	0	0	0	0	0	0.198029	0	0	0	0
PP01g00995.1	0	0	0	0.061619	0	0.065161	0	0	0	0
PP01g00996.1	0	0	0	0.840509	0.383345	0.355526	0	0	0	0
PP01g00997.1	0.271942	0.170856	0.278591	0.67956	0.929816	0.143723	0.14331	0	0	0.127462
PP01g00999.1	52.9483	36.4196	136.56	85.7853	1.60667	20.1458	308.508	36.8399	37.3994	34.3584
PP01g01001.1	12.6913	22.1398	16.5977	52.3625	58.3967	19.4087	7.61308	10.4153	10.4581	9.872
PP01g01002.1	17.0535	38.1992	27.8876	27.3161	35.8544	31.2372	21.7696	16.8466	16.2043	14.0997
PP01g01003.1	32.628	30.899	29.095	20.5919	18.5256	23.6005	21.5873	30.4503	28.6519	30.9209
PP01g01004.1	34.2712	76.569	69.3917	102.462	178.309	127.397	142.662	47.5682	45.199	38.1052
PP01g01005.1	21.5684	2.72455	12.0416	6.04566	9.10445	49.2149	11.1858	16.7373	14.6959	11.4465
PP01g01006.1	1.05857	0.827658	7.35018	1.10514	2.60063	0.39784	3.71902	0.873736	1.09329	0.815911
PP01g01007.1	355.68	23.6338	235.315	58.8842	86.3666	36.7503	172.96	30.9381	33.7228	35.395
PP01g01008.1	11.3995	21.6166	17.0396	22.582	29.1736	7.33921	6.28045	13.5214	13.2451	14.8148
PP01g01010.1	174.232	16.4212	67.8984	39.1132	80.7451	51.454	56.3182	8.80847	11.0219	6.56403
PP01g01011.1	0.320474	2.53462	0.502121	1.90317	0.064456	0.757197	0.079476	0.017954	0.054759	0.176717
PP01g01012.1	20.4578	32.3169	16.7664	30.1476	15.5886	15.3223	14.4157	39.0784	38.3715	41.6427
PP01g01013.1	0.282533	5.42676	0.124046	0.040344	0.184006	2.00517	1.74416	0.115319	0.234483	0.037836
PP01g01014.1	0	0	0	0	0	0.215585	0	0	0	0
PP01g01015.1	0	0.522679	0.348651	0.680365	0	16.9075	0.119566	4.32162	5.27239	3.75748
PP01g01017.1	28.2377	52.6635	135.01	126.903	84.2691	243.572	271.302	26.0082	27.7009	27.1323
PP01g01021.1	1.16319	2.14024	0.021279	0.207623	0	0.131733	0.065677	0.019782	0.060335	0.155771
PP01g01022.1	0.207488	5.7359	1.31788	11.4484	1.1824	1.97386	0.087475	0	0.281261	0.350106
PP01g01023.1	0	0	0	0	0	0.150111	0	0	0	0
PP01g01024.1	10.111	2.04704	18.1373	1.38613	1.15084	1.32349	7.19437	0.410311	0.391079	0.403867
PP01g01025.1	0.184345	0	0	0	0	0	0	0	0	0
PP01g01027.1	0.051956	1.43631	1.86294	2.64863	1.83569	0	0.602367	0.197928	0.855215	0.633164
PP01g01028.1	0	0	0	0	0	0	0.182042	0	0	0
PP01g01029.1	1.55353	0.354928	7.05327	0.564673	0.362166	0.447845	2.19557	0.100878	0.034186	0
PP01g01030.1	84.7988	15.7517	202.148	10.9085	25.5485	0	151.628	30.9698	38.8399	34.4926
PP01g01031.1	0	0	0	0.441558	0	0.466935	0	0	0	0
PP01g01032.1	10.7015	15.8229	19.292	13.1537	18.5752	12.7106	22.4386	11.8845	12.1558	12.0523
PP01g01033.1	0.053753	0.81053	1.76215	2.77604	3.30823	0.303028	0.566543	0.716703	0.676603	1.17575
PP01g01035.1	79.0497	18.7309	36.791	29.2039	91.6892	14.4715	60.5475	8.67077	9.99215	7.88967
PP01g01036.1	11.6857	30.2855	27.3099	33.3994	26.8451	19.107	12.124	57.0372	62.9381	66.9247
PP01g01037.1	0	0	0.179367	0.262515	0	0	0	0	0	0
PP01g01038.1	145.19	44.9359	126.304	41.6363	72.5592	96.5566	167.328	51.104	54.5624	50.2332
PP01g01039.1	62.578	38.9783	51.5291	27.7765	32.4077	26.5266	19.8661	65.6498	60.6954	71.3836
PP01g01040.1	0.233804	1.61584	0.23952	0	0	0.123567	0.123211	0	0.11319	0
PP01g01041.1	3.06751	18.0392	7.07064	4.72191	0.034961	6.12813	0.614283	5.81362	6.05903	6.67124
PP01g01042.1	0	0	0.202481	7.70495	0	0	0	0	0.382746	0.555838
PP01g01043.1	0.125034	0.314227	0.128091	0.08332	0	0.132163	0	0.119079	0.282484	0.03907
PP01g01044.1	0.090009	0	0	0	0	0.332993	0	0	0.043576	0
PP01g01045.1	4.58459	5.44661	3.92813	5.33248	9.02528	25.5955	12.6951	0.436625	0.201774	0.351628
PP01g01046.1	0.443647	0	1.13624	0.316754	0.036117	0.033496	0.166997	0	0	0
PP01g01047.1	1.45707	5.10724	4.00669	7.12886	3.4087	2.8371	5.81952	3.57873	2.74735	2.58798
PP01g01048.1	0.874508	0.507174	0.75806	0.403444	0.460014	0.14221	1.13441	5.95815	7.03448	2.90076
PP01g01049.1	18.6953	25.9541	37.3824	22.234	40.2004	12.2598	57.1034	117.825	115.533	117.861
PP01g01052.1	14.8821	41.1939	41.5601	38.0096	61.025	35.7156	43.3718	45.8489	46.5106	45.8735
PP01g01053.1	0	0.310849	0	0	0	0	0	0.471196	0.47905	0.579745
PP01g01057.1	11.8664	1.43699	9.64804	1.30447	8.78627	0.426631	5.85639	0.448463	0.455938	0.37836
PP01g01058.1	1.53375	0.222376	0.060433	0.11793	0	0.062354	0.062174	0.112362	0.171353	0.055299
PP01g01059.1	16.8746	60.3816	42.6715	91.0066	164.083	10.4938	89.1573	108.772	108.413	101.577
PP01g01060.1	5.40746	5.86826	8.81311	2.70256	16.5281	50.6624	10.6215	4.44767	1.90392	1.15206
PP01g01061.1	6.73607	5.15873	10.2491	10.6376	0.136283	2.78064	0.378088	7.89572	8.25889	9.37837
PP01g01062.1	21.3269	17.0409	78.5626	56.3766	1.82089	15.67	7.98869	7.254	6.11578	6.61763
PP01g01063.1	262.534	25.2801	232.655	13.8026	10.8424	5.92558	177.358	75.5084	78.3414	74.4591
PP01g01065.1	33.6566	4.11846	34.0101	10.6738	6.70784	0.782288	6.05458	1.37613	0.921335	0.891998
PP01g01066.1	0	0	0	0	0	0.173205	0	0	0	0
PP01g01068.1	0.666022	4.90184	1.46208	2.85314	6.66906	0.050285	0.150422	10.2395	8.52157	9.81107
PP01g01069.1	40.8888	9.80686	109.327	27.9823	47.3754	20.0856	159.329	31.8318	34.9908	28.4691
PP01g01070.1	176.033	56.9418	171.409	71.0408	121.172	31.5233	97.1554	293.802	315.012	325.132
PP01g01071.1	6.08172	2.54736	20.234	10.595	0.792169	6.61214	5.98264	1.87553	2.80411	2.66052
PP01g01072.1	1.8751	0.865536	0.117609	0.918017	0	0.283143	0.282329	0	0	0
PP01g01073.1	0	0	0	0	0	0.207846	0	0	0	0
PP01g01074.1	0.186739	0	0	0	0	0	0	0	0.06027	0
PP01g01075.1	19.5619	0.904817	18.1346	3.14895	5.98414	9.07008	14.1668	3.45747	3.7475	3.29067
PP01g01076.1	0.31847	0	0	0.063666	0	0	0	0	0	0
PP01g01078.1	0	0	0	0	0	0	0.214205	0	0	0
PP01g01080.1	0	1.31746	0	5.28995	0.455222	0	0	0	0	0
PP01g01081.1	0	0.463284	0	0	0	0	0	0	0	0
PP01g01083.1	0	0.903404	0	0	0	0	0	0	0	0
PP01g01084.1	1.63663	4.40685	0	0.327183	0.106589	0.939109	0.147854	0.35627	0.498037	0.657516
PP01g01085.1	0.052598	0.066093	0.484954	0	0.059947	0.361378	0.083155	0.200371	0.12732	0.295837
PP01g01086.1	55.8486	38.8856	28.0733	33.328	30.5197	45.1557	30.4198	35.0292	30.8714	31.6465
PP01g01087.1	2.23362	15.7876	4.19509	7.90731	3.50035	4.42682	2.35418	6.559	5.6771	7.0667
PP01g01088.1	0.229146	3.07133	0.782496	0.76349	0.087054	0.888107	0.241514	0.290978	0.813527	0.501214
PP01g01090.1	0.826375	0.415358	0.169316	0.165203	0.376736	0	0.174196	0.157404	0.160028	0
PP01g01093.1	13.093	50.7081	11.5449	22.1083	327.654	32.8194	31.4929	2.7611	2.44491	2.84924
PP01g01094.1	0.773061	0.19428	0.63357	0	0	0	0.325914	0	0	0
PP01g01095.1	26.0992	257.152	3.84817	3.94975	846.95	1.0313	20.618	0	0.047235	0
PP01g01096.1	0	0	0	0	0.366212	0	0.112886	0	0	0
PP01g01100.1	0	0	0.290256	0.188804	0.215278	0.199655	0	0.449725	0.731555	0.70826
PP01g01101.1	0.217863	0	0	0	0	0	0	0	0	0
PP01g01104.1	0.043672	0.164629	0.04474	0	0.049774	0.323132	0	0.124776	0.08457	0.32751
PP01g01105.1	5.94059	6.78613	5.25595	1.61946	10.1559	13.1294	2.84601	4.88617	4.96762	9.36574
PP01g01106.1	19.3229	32.0198	16.9807	36.1241	34.617	22.9138	9.29189	16.5624	16.3415	15.7928
PP01g01107.1	5.59181	6.62496	3.60079	3.35363	3.82387	5.40399	3.70456	4.56471	4.17672	3.29489
PP01g01109.1	0.273234	1.03001	0	2.27596	0	0	0	0.08674	0.044093	0
PP01g01110.1	6.39063	3.37148	4.24798	5.07128	9.61875	0.360954	0.411332	11.708	16.3432	8.46015
PP01g01111.1	81.2132	117.352	15.5945	9.21169	424.447	0.782767	3.64241	0	0	0
PP01g01114.1	59.5967	142.875	22.4529	62.6247	441.202	2.29326	16.7067	0.042168	0.171485	0.041506
PP01g01115.1	10.9618	1.19037	0	0	0	0	0.09509	0	0	0
PP01g01116.1	1.35276	2.87214	0	0	0	0	0	0	0	0
PP01g01117.1	0	0	0	0	0	0.759937	0	0	0	0
PP01g01118.1	0	0	0	0.339179	0	2.86938	0.17882	0	0	0
PP01g01119.1	0	0	0	0	0	1.25092	0	0	0	0
PP01g01121.1	0	0	0.13671	0.266779	0	0	0	0	0	0
PP01g01122.1	0.746957	0.312867	4.59132	1.74215	5.6755	0	0.524849	5.9282	6.75026	4.43468
PP01g01123.1	0	0.415358	2.03179	2.14764	2.26042	0	0	2.20365	3.04052	3.4085
PP01g01124.1	0.195632	0.368736	1.50311	0.586641	0	0	0	0.186315	0.284131	0
PP01g01126.1	8.55606	19.7106	10.659	42.4978	25.8235	10.2162	27.8329	47.3825	45.1551	44.8065
PP01g01127.1	5.05391	21.4677	16.6017	33.6049	28.1116	5.22593	5.09509	1.72648	1.70207	1.54488
PP01g01128.1	16.1558	8.66817	15.8777	12.4772	22.9738	18.3079	15.3596	13.7084	15.2669	11.7295
PP01g01129.1	2.7991	10.2145	5.18513	16.4424	13.0667	7.25486	4.97084	16.8712	16.0015	16.2468
PP01g01130.1	111.593	174.361	108.332	83.6152	86.9128	150.397	123.415	170.552	174.894	167.713
PP01g01131.1	0.933013	1.09675	1.60332	1.26353	1.57791	1.84516	0.697876	1.57651	2.03991	1.35426
PP01g01133.1	6.13055	3.78169	13.817	5.79365	9.6973	1.1782	12.3355	7.04169	9.1377	7.69735
PP01g01134.1	0	31.4768	0	0	0	0	0	0	0.05319	0
PP01g01135.1	0.034023	0.491648	0.017427	0	0	0.485496	0	0	0	0
PP01g01136.1	0	1.68075	0.609013	0.148555	0.33877	0.157093	0.156641	0.141541	0.143901	0.139319
PP01g01137.1	0	11.4808	0	0	0	0	0	0	0	0
PP01g01138.1	0.170039	2.35032	0.087098	0.297439	0.048449	0.044933	1.0753	542.745	546.236	525.814
PP01g01139.1	0.084644	0	0	0	5.01649	3.39986	0.446064	0.362759	0.204892	0.119021
PP01g01140.1	0.170039	7.26462	0.435491	1.9546	72.3834	13.0756	8.46799	0.121456	0.2058	0.159398
PP01g01141.1	0	0	0	0	0	0.404401	0	0.121456	0.16464	0.039849
PP01g01142.1	0	0	0	0	0	3.281	0	0	0	0
PP01g01143.1	0.191719	0	0	0	0	0	0	0	0	0
PP01g01144.1	0.133602	0	0	0	0	0	0	0	0	0
PP01g01147.1	26.6423	107.245	216.691	96.2145	280.894	231.23	309.04	24.6495	27.8768	21.3341
PP01g01148.1	0.120904	0.151924	1.5394	0.431613	0.216538	2.0265	0.200246	0	0	0
PP01g01149.1	4.956	6.88307	4.40913	4.30203	2.37831	25.2278	1.92445	5.58944	4.41981	4.52359
PP01g01150.1	6.94462	15.0661	15.8098	21.2995	6.35902	17.0025	10.5725	6.67042	7.70114	7.73412
PP01g01151.1	0	0	0	0	0	0.44834	0	0	0	0
PP01g01152.1	4.09288	0.812048	0	0	0	0	0.227041	0	0	0
PP01g01153.1	40.556	61.8484	78.657	47.909	59.1439	81.9368	95.7874	33.7086	37.3941	33.5249
PP01g01154.1	11.2068	16.4097	12.4296	17.0343	13.1949	17.8175	9.95692	17.3768	16.7697	15.5411
PP01g01155.1	6.35646	12.8828	12.2885	50.0098	33.7692	1.95064	6.15926	0.488205	0.694879	0.38443
PP01g01156.1	7.2721	2.76905	5.41811	2.64325	0.251157	22.1284	1.1613	0.209872	0	0.619728
PP01g01157.1	0	4.40685	0	0	0	0	0	0	0	0
PP01g01158.1	666.916	376.888	1049.47	348.711	356.684	445.947	673.245	170.24	147.111	186.162
PP01g01159.1	0.277854	143.707	0	0	0	0	0.05857	0.052924	0.053806	0
PP01g01160.1	0.053255	4.2828	0.109115	0.106464	0	0.112583	0	0	0	0.149768
PP01g01161.1	7.58332	14.4947	28.1206	0.640566	0	42.0541	0.731718	0.864625	0.465373	1.60197
PP01g01163.1	0	0	0	0	0.076135	0	0	0	0	0
PP01g01165.1	61.0298	22.5257	43.7472	29.479	41.4707	30.3269	94.5166	32.2813	34.2407	35.6106
PP01g01167.1	0.649895	5.03592	1.33157	1.62403	0.493801	56.3298	0	0	0.104877	0
PP01g01170.1	43.3021	22.4293	33.1859	29.241	18.8368	55.7287	24.7358	29.9067	30.0852	27.268
PP01g01173.1	50.5026	2.92009	31.374	5.18496	9.88483	35.3102	95.3913	23.0805	23.6661	24.3129
PP01g01174.1	0.145242	0.182506	0	1.01625	0.331071	0	0	0.553299	0.843782	1.36152
PP01g01175.1	0.162474	0.204159	0.166446	0.812017	0	0.343474	0	0.928416	0.786576	1.37075
PP01g01176.1	0	0	0	0.236588	0	0.083395	0	0	0	0
PP01g01177.1	0.496682	12.3574	0.305295	0.099293	0.452864	189.84	0.104698	2.27053	1.6351	0.651838
PP01g01178.1	32.4827	47.2179	48.0354	75.8331	36.1473	40.2405	28.1739	34.4831	37.1264	35.8929
PP01g01179.1	20.3484	60.9387	31.559	45.0345	42.0129	45.2738	35.6372	34.7333	37.9702	34.7188
PP01g01180.1	0.017397	2.36098	0.58815	6.24295	0.079313	0.606846	0.018336	0.016569	0	0
PP01g01181.1	3.97907	565.451	49.954	2024.91	45.1031	52.6889	7.93017	3.37616	3.50249	3.11969
PP01g01182.1	0	47.6147	3.85111	193.064	9.2544	14.1457	0.713177	0.071603	0	0
PP01g01183.1	0.795815	328.18	22.3088	1058.7	72.6432	218.862	5.10886	0.413408	0.630448	0
PP01g01184.1	0.063483	0.239312	0.195106	0.317278	0.21706	0.134205	0.133819	0.12092	0.184403	0.05951
PP01g01185.1	0.277854	0.785568	4.26971	3.7494	0.118754	4.84597	1.06158	1.58773	1.78234	1.0093
PP01g01186.1	0.125307	0.629824	0.813012	0.960268	0.142815	4.72408	1.10058	5.05201	4.08471	2.93662
PP01g01187.1	0	0	0	0.072111	0	0.857878	0	0	0	0
PP01g01188.1	0	0.507174	0	0	0	0	1.06351	0.192198	0.390804	0
PP01g01189.1	1.73632	621.451	52.9927	1954.9	10.142	50.1654	7.47266	0.137803	1.401	0.067819
PP01g01190.1	1.37459	273.817	17.7878	948.273	4.86487	4.81771	1.44878	0	1.05075	0
PP01g01191.1	9.62973	12.6944	30.4206	42.2124	0.139685	50.8012	2.12216	6.5365	7.69652	7.36938
PP01g01192.1	106.33	50.22	34.2956	61.3235	88.9154	60.3273	156.99	23.7365	36.8408	11.3362
PP01g01193.1	0	0.327024	0	0.173426	0	1.19206	0	0.082619	0	0
PP01g01194.1	0	0	0	0	0	2.44961	0	0	0	0
PP01g01195.1	9.99354	13.0128	12.5267	14.5161	17.6526	17.8076	10.4056	9.02879	8.18535	8.46246
PP01g01197.1	0	0.609036	0	0	0	0	0	0.051289	0	0
PP01g01201.1	0.576599	2.717	3.91336	8.57319	0.328582	11.5038	0.75965	0.205927	0.348932	0.067564
PP01g01206.1	2.09017	0.633967	0.073837	0	0	0.380921	1.36737	0.89235	0.907224	0.270257
PP01g01207.1	0.432449	15.6681	25.9906	50.7907	9.36458	20.0364	10.4072	23.4757	18.9819	23.5124
PP01g01208.1	1.19824	5.01891	3.47803	1.99621	2.27611	1.05547	0.631459	4.75491	4.44743	3.9314
PP01g01209.1	2.23432	16.8454	18.2378	46.18	38.1155	9.37065	9.79948	7.6193	8.58374	7.43207
PP01g01210.1	3.87746	4.64672	5.00211	5.88545	11.8665	0.113848	1.96769	7.3856	7.16108	8.11101
PP01g01212.1	3.3381	3.34078	3.2684	2.83468	4.07386	4.43394	2.11719	3.54486	3.28932	3.26765
PP01g01213.1	32.6756	97.201	162.761	38.6605	190.956	49.1646	192.403	82.0854	102.663	42.0391
PP01g01214.1	0.110501	0	0	0	0	0	0	0	0	0
PP01g01215.1	0.047573	0.059779	0.170576	0.404195	0	1.03085	0	0.03398	0.092125	0.033447
PP01g01216.1	0	0	0.053663	0	0	0	0	0	0	0
PP01g01217.1	612.168	33.1087	190.525	68.4561	35.1714	33.8653	208.334	43.6455	44.1745	38.2988
PP01g01218.1	2.11261	5.30926	2.65122	4.06501	1.80584	4.74524	1.83697	2.76649	3.37513	3.96079
PP01g01219.1	0.33055	0	0.338632	0	0	0	0	0	0	0
PP01g01221.1	101.376	44.0906	63.2763	31.0053	45.3505	58.4052	54.7105	34.8813	36.9513	30.0948
PP01g01223.1	1.22148	0.467134	5.11419	2.38882	0.060528	8.8133	0.055974	0.050579	0.102843	0.099568
PP01g01224.1	3.0457	13.6568	21.0201	65.5664	9.02528	19.4517	4.15622	2.16786	2.07982	2.31413
PP01g01226.1	6.98511	14.0436	15.8039	57.7879	12.0941	18.3799	4.16665	19.9857	23.0241	20.1176
PP01g01227.1	23.4705	18.2571	12.1103	7.47638	11.7092	16.0848	25.4169	18.7501	17.481	15.3529
PP01g01228.1	6.87057	11.8391	10.3767	7.47355	13.358	7.68948	10.0102	6.80798	6.65243	5.80127
PP01g01229.1	74.5357	106.196	115.239	141.967	107.916	108.149	69.2801	83.469	89.9747	111.684
PP01g01230.1	6.05429	45.4343	46.6896	92.2879	69.2577	15.7616	18.2569	20.9817	22.7426	21.2828
PP01g01231.1	35.3531	21.9942	40.6036	33.0092	32.2558	28.3177	43.101	40.3853	38.5895	39.0428
PP01g01233.1	0.079816	0	0.049061	0.063825	0.090969	0.354342	0.151424	0	0	0
PP01g01237.1	0	0	0	0	0	0.076184	0	0	0	0
PP01g01239.1	0.112116	0.140882	0.114858	0	0	1.3036	0	0	0	0
PP01g01240.1	0.713595	1.83321	10.5595	4.77109	10.8802	3.03388	2.47361	0.241639	0.122833	0.089192
PP01g01241.1	0	0	0	0	0	0	0	0.050024	0	0
PP01g01243.1	0	0	0	0	0	0.039619	0	0	0	0
PP01g01244.1	0.148876	0.124715	0	0.066138	0	0.192334	0	0	0	0.015507
PP01g01245.1	0.111465	0	0	1.11416	0.127039	2.12075	0	0	0	0
PP01g01247.1	1.68175	1.47926	15.1612	3.86634	23.5757	3.55526	6.02655	0.480496	0.162835	0.15765
PP01g01248.1	1.01798	2.08929	11.7149	2.13683	17.4805	1.50642	4.5778	0.161583	0.394263	0.127236
PP01g01249.1	0.964624	0.151514	23.717	0.843681	8.79524	0	2.03338	4.82309	4.78674	3.27793
PP01g01250.1	0	0	0	0	0	0.353356	0	0	0	0
PP01g01252.1	0	0	0	0	0	0.156285	0	0	0	0
PP01g01254.1	0	0	0	0	0	0.047908	0	0	0	0
PP01g01257.1	0.085589	0	0.043841	0.171104	0	0.452343	0.045104	0	0	0
PP01g01258.1	0.084087	0	0.017229	0.01681	0.076669	0.319973	0	0.032033	0.016284	0
PP01g01259.1	0	0	0	0.045956	0	0	0	0.043786	0.133548	0
PP01g01260.1	0.095383	0	0	0	0	0	0	0	0	0
PP01g01261.1	0	0	0.052515	0	0	0	0	0	0	0
PP01g01263.1	0	0.0629	0	0.050036	0	0	0	0	0	0
PP01g01264.1	0.290743	0.042981	1.75207	0.341902	0.155937	0.45194	0.090128	0.016288	0.049679	0.064129
PP01g01265.1	14.7664	1.12765	11.4501	2.20178	0.929816	8.8821	0.601901	2.56401	4.18659	1.22363
PP01g01266.1	24.4846	50.3584	32.7147	28.4568	36.001	26.9793	21.1805	20.5687	21.247	21.0035
PP01g01267.1	0	0.334594	0	0	0	0	0	0	0	0
PP01g01268.1	7.76584	27.9026	29.3367	25.3493	22.1273	26.5497	10.9986	23.5747	27.3748	26.3894
PP01g01269.1	5.01226	17.4776	15.4044	17.4101	15.8524	14.1722	6.47142	14.9174	13.5887	11.9814
PP01g01270.1	1.41538	15.3599	3.42723	11.9612	1.90644	13.6007	1.35615	14.9502	12.5831	11.2175
PP01g01271.1	36.182	34.5277	50.4712	47.2551	96.4801	30.7883	33.5779	3.84682	3.80077	3.46643
PP01g01272.1	3.93888	24.2928	0.123526	0.040175	0.778745	0	0.042362	0.114836	0.038917	0.037677
PP01g01273.1	0.096828	0.365012	4.46378	4.25858	0	10.5419	0	1.75211	2.53135	2.54151
PP01g01274.1	9.81602	17.6023	11.4701	8.99412	20.1609	16.7524	25.5412	5.84283	6.43524	6.13448
PP01g01275.1	40.944	41.7777	49.0128	29.6984	48.9171	38.2946	33.1053	25.0935	26.116	24.407
PP01g01276.1	47.6367	12.3084	12.9508	8.53575	226.045	88.4049	251.922	0.079733	0.162124	0.392404
PP01g01277.1	3.47677	0.624113	1.11942	1.19152	20.3789	8.08499	7.32885	0	0	0
PP01g01278.1	6.75067	329.564	92.3941	885.304	26.3351	496.594	128.518	5.14334	5.82668	4.33934
PP01g01282.1	21.3021	25.5247	20.7318	20.3043	21.157	22.3558	14.3532	20.2876	19.6682	21.324
PP01g01284.1	7.07083	3.16042	5.54216	4.55373	11.4121	5.71833	14.4548	3.57042	4.6408	6.00553
PP01g01285.1	0	0	0.242477	0	0	0	0	0	0	0
PP01g01286.1	9.31158	12.9504	11.7352	14.7927	19.6617	12.7789	7.73565	11.6445	9.87934	8.71277
PP01g01290.1	0	0	0	0	0	0.244156	0	0	0	0
PP01g01291.1	0	0	0	0	0	0.018575	0	0	0	0
PP01g01295.1	0.100114	0.440301	0.256405	0.200142	0.057051	13.9156	0.211036	0.286039	0.387743	0.187698
PP01g01296.1	0	0	0	0	0	0.210363	0	0	0	0
PP01g01299.1	0	0	0	0	0	1.37363	0	0	0	0
PP01g01300.1	0	0	0	0	0	0.102521	0	0	0	0
PP01g01301.1	0	0	0	0	0	7.39598	0	0	0	0
PP01g01307.1	0	0	0	0	0	0	0	0	0	0.019535
PP01g01308.1	0.036448	0.0229	0.03734	0.163947	0.083082	1.32917	0.038416	0.104138	0.105874	0.085419
PP01g01309.1	0	0	0.018849	0	0	0.077793	0	0	0	0
PP01g01311.1	0	0.767041	0.648512	0.045197	11.4149	0.167282	0.095315	0	0	0
PP01g01312.1	0	0.02312	0.150792	0.018391	0.10485	0.252826	0.058177	0	0	0
PP01g01313.1	0.134776	4.44557	2.88224	0.336794	28.3982	0.053423	0.017756	0.064179	0.048936	0.015793
PP01g01314.1	0.407125	22.7188	14.0101	0.314461	194.463	0.058682	1.85293	0	0	0.034695
PP01g01315.1	29.0332	49.5024	42.6659	34.4745	65.4379	5.44985	58.5624	57.3509	61.5058	65.1313
PP01g01316.1	0.170039	0	0.043549	0	0.048449	0	0	0.040485	0	0.039849
PP01g01317.1	0.381196	0.338116	0.29863	0.537926	0.230007	0.165912	4.93941	6.72694	8.53256	8.07168
PP01g01319.1	0	0.536727	0.10098	0.082106	6.17885	0.10419	0.294356	0	0	0
PP01g01320.1	0.13682	1.13899	0.508099	2.0856	11.2275	0.018078	0.847203	0.16288	0.215274	0.080161
PP01g01321.1	0	0	0	0	0.124861	0.1158	0	0.104336	0	0
PP01g01322.1	0	0	0	0	0	0.855632	0	0	0	0
PP01g01326.1	0	0	0	0	0	0.095815	0	0	0	0.021244
PP01g01327.1	0	0	0	0	0	2.53312	0	0	0	0
PP01g01329.1	8.39185	15.9633	10.5339	10.9412	2.04141	9.78188	9.26431	10.7405	11.8509	12.0332
PP01g01330.1	0.32385	9.11542	6.76806	33.86	1.03348	2.3962	2.45757	0	0.125427	0.060717
PP01g01331.1	4.01697	8.71856	10.6621	8.03046	2.91342	2.702	9.42979	7.30354	7.24849	8.38698
PP01g01332.1	0	0.121059	0.148045	0.04815	0	0.203668	0.050771	0.734024	0.839542	0.22578
PP01g01333.1	3.08513	16.8912	7.4499	12.5555	14.0648	5.7068	9.29043	4.0925	6.29442	3.30521
PP01g01335.1	2.25399	25.7185	3.19824	0.492038	2.42129	0.629857	6.89485	32.4095	34.6179	32.8719
PP01g01336.1	2.24715	2.57349	2.53522	1.64909	3.85791	2.91647	3.23787	3.38629	3.74569	4.50636
PP01g01337.1	0	0	0	0	0	0.057408	0	0	0	0
PP01g01338.1	0	0	0	0	0	0.174698	0	0	0	0
PP01g01339.1	31.0249	10.6098	19.4761	26.9254	14.4857	8.50978	7.14948	19.0409	17.3533	14.0397
PP01g01340.1	2.58083	0.617712	0.629508	0.122844	0.140068	0	0	4.91585	4.52181	3.22576
PP01g01341.1	0.354488	0.03712	0.635522	0.088584	0.033668	0.031225	0.155676	0.984684	1.20132	0.664608
PP01g01342.1	1.42769	0	1.25366	0.407736	0.232454	0	0.214965	2.91365	2.96221	1.33835
PP01g01348.1	0	0	0	0	0	0.330407	0	0	0	0
PP01g01350.1	0	0	0	0	0	0.180937	0	0	0	0
PP01g01351.1	0.87543	11.7704	0.26905	30.7143	0.399099	11.2892	0	14.0068	17.207	13.6227
PP01g01352.1	3.02396	4.40777	2.97398	3.80854	6.68617	14.8311	3.31466	2.87995	2.98651	2.89141
PP01g01353.1	3.07893	2.95152	8.292	5.013	1.55559	48.9178	7.05896	0.634828	1.10642	0.595103
PP01g01356.1	8.31017	67.8306	15.3	42.6326	26.4396	18.8051	22.9206	11.4592	11.1515	9.67729
PP01g01357.1	0.062756	0.078857	0.417886	0.188186	0.33974	0.414586	0.496072	0	0.015191	0.014707
PP01g01360.1	1.56861	0.438014	2.67827	1.2195	4.17149	0.184227	0.551091	0	0.168756	0.326766
PP01g01361.1	1.00905	4.59626	1.80901	2.52153	1.43754	0	0.664694	2.88298	2.19827	2.60122
PP01g01362.1	0.235334	0.788568	0.916135	1.01934	5.47161	0.845756	0.843323	0.149418	0.212672	0.088243
PP01g01363.1	0	0.432768	0.039203	0.879766	0.174456	1.13257	0.161331	0.036445	0.148209	0.14349
PP01g01364.1	0.725423	0	0.159249	0.051794	0.14764	0	0.191144	0	0	0
PP01g01365.1	1.98086	7.55614	2.60909	3.04072	2.41889	0.074779	1.26758	5.72695	5.20592	6.69809
PP01g01366.1	0	7.68854	6.05935	19.3675	0	0	0	0	0	0
PP01g01367.1	0	0.357992	0.137347	0.787316	2.31113	0.106285	0.035326	0	0	0
PP01g01368.1	0.416781	1.04743	0.142324	0.8332	0.158338	2.05587	0	0.264621	1.21064	0.520931
PP01g01369.1	0.270027	0.123384	0.150889	0.171761	0.307756	0.986004	0	1.26246	0.760592	0.759385
PP01g01370.1	5.11465	2.50609	11.6328	10.4339	1.68646	0.068003	4.37359	0.398264	0.529487	0.286468
PP01g01371.1	0.13052	0.164007	1.29254	0.768284	4.09907	0.076645	1.58963	0.096681	0.23871	0.040784
PP01g01375.1	0.380179	0.409475	0.500753	0.434303	0.2476	0.114816	0.114485	0.10345	0.052587	0
PP01g01376.1	0.469037	0.294688	0.480505	0.644647	1.06915	0	0.494353	0.781725	0.454146	0.549606
PP01g01377.1	0	0.204159	0.166446	0.97442	0	0.171737	0	0	0	0
PP01g01378.1	0.040277	1.97382	2.35193	0.925972	0.09181	19.7541	15.155	11.3926	13.4934	14.8761
PP01g01379.1	0.426042	55.4757	6.71056	191.476	84.1251	58.9936	0.168389	0.101438	0.309387	0.249613
PP01g01380.1	0.491587	0	0	0	1.12055	0	1.03624	0	0.47598	1.38247
PP01g01382.1	18.8652	25.2471	13.827	9.50515	1.04883	0.16212	1.29323	51.8551	55.6896	52.9099
PP01g01383.1	0.426042	19.3649	3.85288	17.7539	76.2848	0.434804	3.2052	0	0	0
PP01g01384.1	6.12436	1.27146	0.763803	2.55515	4.55222	0.225166	8.36332	0	0.051564	0
PP01g01385.1	65.6356	259.33	88.7295	167.062	126.605	168.676	80.7079	92.5831	86.5919	95.0407
PP01g01386.1	0.932372	6.44373	1.59692	6.71309	36.3292	0.939334	1.45869	0	0.014106	0
PP01g01387.1	0	0.022494	0.036677	0	0.040804	0	0	0	0	0
PP01g01388.1	0.126687	3.02461	5.1481	9.28633	2.21394	2.54428	0.133524	6.67614	8.01407	8.35267
PP01g01389.1	59.4439	30.1135	51.3874	62.3918	46.4013	70.8692	48.9489	49.556	49.5552	45.7307
PP01g01390.1	13.6942	34.553	24.0177	23.5439	20.4772	26.5182	35.7947	10.6423	12.4108	9.44819
PP01g01393.1	106.754	93.8131	141.041	142.793	194.587	147.669	130.527	65.2029	70.2196	66.9824
PP01g01396.1	0.730894	18.1564	15.1481	62.2115	26.0158	7.36908	5.62943	0.481905	1.36094	0.263521
PP01g01397.1	0.053255	1.67297	0.272787	3.08747	0.971141	63.0466	0.05613	0	0	0.049923
PP01g01399.1	0	0	0	0	0	0.043612	0	0	0	0
PP01g01401.1	0	0	0	0	0.017707	0.049267	0	0	0	0
PP01g01402.1	0	0	0	0	0	0.015481	0	0	0	0
PP01g01403.1	0	0	0	0	0.016331	0.166603	0	0	0	0
PP01g01404.1	0.225552	0.991973	0.3466	0.901817	0.257067	29.6822	0.356589	4.72582	4.04023	1.48006
PP01g01405.1	0.026776	0.033646	0	0	0.030518	0	0	0.025501	0.025926	0
PP01g01406.1	0	0.066733	0	0.053085	0	0.842035	0	0	0	0
PP01g01407.1	19.6422	26.3635	23.717	22.7432	46.3399	17.8179	24.1718	12.3333	12.0486	10.4781
PP01g01408.1	5.08769	5.45746	4.00441	9.48877	5.72785	6.95174	1.17709	6.91355	6.24781	8.49167
PP01g01409.1	5.35631	10.0726	8.66611	23.2991	14.4408	6.79404	4.63313	3.83471	4.61397	4.77871
PP01g01411.1	0.606411	0.11723	0.047787	0	0	0	0.049165	0	0	0.043728
PP01g01412.1	0.061547	1.04406	0.220682	0.953566	0.035073	0.292752	0	0.058616	0.029796	0.086543
PP01g01413.1	0	43.6456	0	0	0	0.127186	0	0	0	0
PP01g01414.1	0.082638	0.830716	0.253974	2.31285	0.094184	0.262047	0	0.708318	0.080014	0.464796
PP01g01415.1	0.081237	0.10208	0	0.040601	0	0.257606	0	0	0	0
PP01g01416.1	0.963951	21.2645	11.0822	73.3356	42.6027	0.226424	3.61237	0.408019	0.725935	0.301208
PP01g01417.1	5249.76	558.75	1072.13	464.006	552.329	576.833	809.832	632.11	682.288	716.101
PP01g01418.1	0.114459	0	0	0	0	0	0	0	0.055413	0
PP01g01419.1	1278.34	19.3124	295.746	61.9254	59.5927	14.2357	68.6359	5.13059	4.60245	8.76326
PP01g01420.1	0.177518	0	0	0	0	0	0	0	0	0
PP01g01421.1	2.71942	0.170856	0.278591	0.271824	0	0	0	0.258991	0	0.127462
PP01g01422.1	19.1719	5.97292	1.94783	0.950261	0.180584	0.334958	2.67196	0.1509	0	0
PP01g01424.1	0	0	0	0	0	0	0	0	0	0.063506
PP01g01425.1	0	0	0	0	0	0	0	0	0.178492	0
PP01g01426.1	80.9012	3.70627	61.2961	20.6377	4.08199	3.34038	4.66308	3.81229	3.05987	6.31986
PP01g01427.1	5.08642	0.491648	14.6303	0.586641	0.222966	0	0	0	0	0
PP01g01428.1	170.791	4.22968	135.685	10.2401	6.00477	58.7839	57.9978	243.637	238.913	256.137
PP01g01429.1	91.5991	1.84027	143.077	21.5591	12.4427	28.7087	14.4534	4.81831	5.02753	2.49613
PP01g01430.1	564.284	19.0569	517.839	73.6512	30.6562	10.8886	49.1595	78.3495	79.517	99.9195
PP01g01431.1	978.344	85.1328	732.316	291.056	44.1942	92.7923	229.262	105.846	113.333	109.454
PP01g01432.1	48.6297	37.551	50.2551	35.7112	56.8811	37.6993	43.0434	27.3593	26.2831	26.5302
PP01g01433.1	689.23	220.362	624.012	232.619	257.089	71.4196	1274	217.776	251.372	236.898
PP01g01434.1	33.5344	25.6637	47.1781	22.2588	13.7411	18.2454	12.985	21.1451	20.7959	19.5161
PP01g01435.1	22.8749	40.4515	39.4649	29.3126	54.6607	22.6008	27.3199	13.7652	11.6815	12.8772
PP01g01436.1	0.40888	0.342523	0.093084	5.35854	0.673125	1.68074	0.191533	0	0	0
PP01g01437.1	0.891717	0.407455	2.49141	0.56721	0.092392	5.74103	0.512643	4.78668	4.67023	2.58373
PP01g01438.1	5.57845	14.1805	23.1221	26.2138	20.4622	22.5694	8.58277	6.83944	6.45677	4.0873
PP01g01439.1	4.22238	19.9322	7.01452	11.6921	10.7302	5.06624	4.69084	11.7922	11.9887	12.9977
PP01g01440.1	108.862	88.134	108.024	100.372	91.5132	137.842	82.4273	217.57	199.049	181.056
PP01g01441.1	1.70102	1.87026	1.96043	1.27521	3.10998	2.02275	2.27839	1.58626	1.57839	1.56135
PP01g01442.1	109.899	42.8702	87.8417	78.5406	30.1092	39.2534	41.6067	55.8548	57.9552	59.9306
PP01g01443.1	1.49242	1.1252	6.492	4.17698	1.30842	1.31055	0.701789	0.98401	0.80033	1.03313
PP01g01444.1	10.4903	21.9696	18.0348	21.5741	14.0174	18.863	8.89602	24.46	23.5834	25.3192
PP01g01445.1	6.43728	9.7887	19.3539	14.6874	18.3418	3.59938	10.3246	11.1508	12.1496	10.9757
PP01g01446.1	12.1621	27.6581	21.795	40.0789	43.182	16.7084	28.9617	11.7164	11.199	10.7438
PP01g01447.1	27.365	48.7992	28.5377	34.0686	39.9662	26.6736	32.8143	34.4889	22.847	28.1102
PP01g01448.1	202.512	54.652	148.691	32.9765	36.8046	109.105	207.065	35.0769	40.056	36.7896
PP01g01449.1	1.96032	3.39931	10.3224	10.0717	1.34053	0.74595	0.041322	2.09099	1.29069	3.41801
PP01g01452.1	8.58619	18.6716	8.35431	16.0285	2.14485	2.94236	1.03306	22.4782	24.0676	25.0286
PP01g01453.1	0.431522	4.49281	2.27352	12.5087	0.210778	0.195482	0.909626	0.821942	1.0744	1.73364
PP01g01454.1	0	0.882446	0	0.210589	0	0	0	0.066882	0	0.065832
PP01g01455.1	21.3896	48.9007	73.5059	20.8082	127.761	247.792	83.9934	7.90308	8.93527	4.0236
PP01g01456.1	72.9616	53.1189	37.4075	73.9458	47.1758	38.9546	41.77	10.7101	11.2822	9.84338
PP01g01457.1	8.29636	72.0022	7.79461	285.606	3.18452	43.4379	0.906129	7.40998	11.1546	6.12502
PP01g01458.1	1.28959	190.349	5.10833	549.17	0.881866	6.90645	0.951436	3.23419	5.49404	3.06251
PP01g01459.1	9.54714	21.0672	17.613	22.8489	20.1256	33.228	18.775	5.98772	7.10212	4.62036
PP01g01460.1	0.119327	3.54864	1.05945	1.07348	77.9734	0.252261	81.7909	10.0386	11.3613	4.73539
PP01g01461.1	19.8131	15.0399	20.2537	24.6969	17.1005	20.6039	16.3095	17.3225	17.0111	15.0268
PP01g01462.1	0.05954	0	0	0	0	11.0136	0	0	0	0
PP01g01464.1	0	0	0	0	0	0	0	0	0.157315	0
PP01g01465.1	0	3.70627	0.167869	0.982749	1.49406	0	0	0	0.31732	0
PP01g01466.1	0.659034	1.43039	1.47305	5.09033	0	3.48304	0.252584	3.13824	2.84249	2.92047
PP01g01467.1	5.48649	23.9358	6.69424	27.2357	48.9708	1.36837	0.844652	0.234841	0.238755	0.115576
PP01g01469.1	0	0	0	0	0	0.4053	0	0.146071	0.074253	0.143777
PP01g01470.1	5.93349	24.2314	12.3005	5.90295	5.00811	13.3423	7.96468	23.4033	23.1159	23.1407
PP01g01471.1	0.391835	4.43129	1.31893	4.86784	0.095696	3.55007	0.058998	0.186587	0.270996	0.209893
PP01g01473.1	2.92022	11.2477	5.46296	10.2798	5.71591	8.45492	3.68003	5.50184	3.93392	5.17739
PP01g01474.1	21.9723	21.2757	18.0076	15.3739	20.1812	11.6125	12.0332	8.32932	9.80304	8.11774
PP01g01475.1	18.2193	28.8042	25.5369	25.5713	36.7571	30.5233	30.7075	17.843	18.6401	17.1721
PP01g01476.1	8.48635	22.4327	17.4672	18.336	19.7865	11.2948	13.7984	12.419	12.0748	12.8303
PP01g01477.1	21.5782	34.9316	27.537	71.9417	42.0737	3.30857	3.38153	3.0183	3.82629	2.65914
PP01g01478.1	42.3289	46.743	63.9843	65.2403	70.7381	54.4535	46.4158	100.044	98.7091	90.7299
PP01g01479.1	3.00512	0.047799	0.116909	0	0.780381	0.402083	7.53741	0	0.073664	0
PP01g01481.1	0.633782	42.0095	11.3624	321.188	0.180584	272.656	0.166997	0	0.767074	0.445589
PP01g01482.1	1.25034	15.9732	18.1463	67.6975	0	236.351	0	2.58006	2.62306	1.17209
PP01g01483.1	487.256	470.452	680.382	1120.71	0	1002.73	8.38768	3.78957	5.42886	4.74735
PP01g01484.1	3.56463	2.42118	0.493484	4.62238	3.84308	100.612	48.4351	0.642271	0.839542	1.26437
PP01g01486.1	99.8121	146.819	154.287	18.2036	145.84	166.376	520.351	44.363	50.718	46.5405
PP01g01487.1	0	0	0	0	0	0.022172	0	0	0	0
PP01g01488.1	0	0.1145	0.168028	0	1.66165	0	0	0	0	0
PP01g01490.1	0.040025	0	0	0	0	0	0	0	0	0
PP01g01491.1	0.108931	0	0.111595	0.326652	0.124152	0	0.114811	0	0	0
PP01g01492.1	8.41694	47.9857	139.88	195.219	0	127.851	1.97138	12.0241	14.0356	13.8809
PP01g01493.1	19.5238	10.4113	21.5045	8.40718	21.0144	11.2107	20.9423	28.2291	27.787	25.2526
PP01g01494.1	0.597123	0.241176	0.043694	0.362382	0.048611	0.563542	0.876597	0.060931	0.041297	0.139939
PP01g01495.1	0.202877	0.127464	0.519594	0.405579	0.924896	14.7966	12.6158	0	0	0.09509
PP01g01496.1	0.083447	0.078642	0	0.166821	0	0	0	0	0	0
PP01g01497.1	0	0	0.308492	2.20733	0	0	0	0	0	0
PP01g01498.1	0.020571	0.025848	0	0.061685	0	0.434871	0	0	0.019918	0
PP01g01499.1	0	0	0.11419	1.44841	0	0.706918	0	0.424624	0.323777	0
PP01g01501.1	46.2381	33.5381	92.4266	155.563	1.28533	26.6226	3.16968	162.54	173.621	134.262
PP01g01504.1	0.501226	0.209941	0.17116	0.167003	0.238025	0	0.13207	1.98898	2.467	2.66253
PP01g01505.1	28.4114	28.4929	18.2208	14.315	15.1375	20.5091	23.6962	20.2021	20.2406	17.9721
PP01g01506.1	15.6505	63.9143	19.6407	124.107	29.2829	15.0264	7.01048	15.7747	15.5325	18.5834
PP01g01507.1	0.275855	1.03989	0.1413	1.10294	0	0.583165	0	0.131359	0.267096	0
PP01g01508.1	0.23616	2.15819	0.483868	0.085839	0.097875	0.272318	0.565697	460.52	425.686	408.689
PP01g01509.1	0.085753	1.40081	0.301199	0.281638	0.027924	0.595648	0.012912	0.128337	0.047446	0.068903
PP01g01510.1	56.0991	47.5882	70.2419	158.69	109.361	697.994	11.8453	2.15868	3.292	1.50505
PP01g01511.1	33.1943	6.22179	0.608698	3.56348	83.0235	10.8024	7.22264	0.754498	0.920489	0.259927
PP01g01512.1	0	0	0	0	0	4.85359	0	0	0	0
PP01g01513.1	0	0	0	0	0	0	0	0.061066	0.062084	0
PP01g01514.1	5.0071	9.18926	1.75483	34.7052	0.225265	11.4208	0	0	0.255164	0
PP01g01516.1	0.359794	1.03338	0.105312	0.205508	0.64439	0.434638	0.216694	0.342659	0.447906	0.530008
PP01g01517.1	5.62108	7.90412	6.85538	6.88953	5.79634	8.91235	2.96224	5.86323	6.77087	7.30803
PP01g01518.1	168.661	226.366	251.347	177.393	302.858	242.632	225.459	201.012	222.842	201.417
PP01g01519.1	1.27813	1.0707	2.61875	3.61979	0.728356	2.702	0	0	0	0
PP01g01520.1	8.75958	9.34555	4.91016	15.6943	8.09982	23.0601	5.57426	13.8515	15.8427	15.1833
PP01g01522.1	2.09889	3.85767	0.962777	0.970705	0.214222	1.22517	0.495262	11.2477	12.3451	11.3353
PP01g01523.1	0.589905	44.8459	1.51082	4.42237	0	4.67653	0.621744	0.842716	0	0.276494
PP01g01525.1	9.46905	5.14132	32.8741	14.7817	4.53002	52.1452	4.55882	7.62641	10.6965	5.26013
PP01g01526.1	22.3965	5.30439	21.7429	0.351626	1.06915	5.20568	5.80865	7.31471	6.0742	5.7159
PP01g01527.1	5.30835	148.106	2.63987	0.10303	0.058738	0.108951	0.597509	1.17799	0.948121	0.531433
PP01g01528.1	0.252262	0.316984	0	0	0.287509	0	0	0	0	0
PP01g01529.1	0.072211	0.589793	0	0.433076	0	1.67921	0.114162	0.997188	1.01381	1.08306
PP01g01532.1	2.88167	1.69965	2.95212	1.4696	1.67566	0.310813	0.805788	0.840131	1.13885	0.66155
PP01g01533.1	16.1032	11.5312	28.0837	8.47171	13.8232	7.87739	16.88	12.553	12.932	12.6846
PP01g01537.1	13.3798	16.3395	16.1991	12.245	39.7405	1.92854	18.6195	7.41938	8.27212	7.87298
PP01g01539.1	5.6041	11.3659	9.26636	5.25771	13.5026	5.97557	6.68375	6.97582	6.42572	6.54369
PP01g01540.1	0.099336	0	0.20353	0	0.169824	0.734999	0.889932	0.047303	0.096182	0
PP01g01541.1	0.391263	0.348251	2.47178	1.04292	2.48979	3.60151	16.1001	0.900522	1.21545	0.534884
PP01g01542.1	0	201.339	0	0	0	0	0	0	0	0
PP01g01543.1	0	1.81328	0.105595	0.20606	0	4.95729	0.054319	0.687161	0.648714	0.772994
PP01g01544.1	0.221002	1.45794	0	0.16568	0.06297	1.22641	0	0.052619	0.106993	0
PP01g01545.1	3.20393	3.05193	3.49403	3.51247	2.94483	3.93282	3.05007	5.8074	6.35452	5.28021
PP01g01546.1	0.432043	0.135723	0.055326	0.755748	0	0.114169	0	0.051433	0.052291	0.050626
PP01g01547.1	0.098317	0.617712	0.100721	0.835336	0	1.66277	0	0.18727	0.142794	0.046082
PP01g01548.1	1.1604	2.15549	2.27418	1.56335	2.58758	3.78635	1.22304	3.50762	2.97988	3.16877
PP01g01549.1	5.47769	8.93476	8.25555	15.373	6.78331	7.68288	4.66308	5.26698	6.27273	5.87549
PP01g01550.1	52.6966	55.6852	87.578	98.8549	85.8505	153.372	60.1784	44.1006	42.2998	37.5155
PP01g01551.1	0	0.046688	0	0	0	5.81243	0.939846	0	0	0
PP01g01552.1	4.05774	0.140335	0.686469	0	0	1.25918	0.039236	7.94171	7.92991	7.57271
PP01g01553.1	8.21653	24.0908	22.9141	2.28138	10.9253	47.7674	67.3556	26.6637	21.8044	24.8186
PP01g01554.1	96.5716	72.5476	81.649	31.3736	62.9299	43.7723	72.5131	60.202	64.3878	61.3619
PP01g01555.1	0.332461	0	0.11353	0	0	0.117139	0	0	0	0
PP01g01556.1	23.1411	22.6321	11.3548	17.7039	9.17558	21.3336	7.8143	12.232	13.2698	11.6889
PP01g01557.1	6.6429	5.54721	8.26975	5.1271	8.09817	6.93276	6.73556	7.28752	6.79837	6.89719
PP01g01562.1	0.490925	0.519477	0.926446	1.08473	0.265035	0.409669	0.462956	1.47646	1.75124	1.40483
PP01g01563.1	413.3	80.0835	242.354	121.544	64.625	63.3127	135.14	87.8638	81.3968	91.0042
PP01g01564.1	11.0559	44.123	23.8403	75.3299	9.95787	11.1173	9.16502	61.0863	60.2602	51.3156
PP01g01567.1	6.60265	9.51452	11.5734	14.2289	1.13914	26.4757	8.65089	13.5283	13.3725	11.6691
PP01g01568.1	10.4454	40.8712	15.0353	10.3087	10.0965	12.5783	10.0337	30.5993	27.2687	34.3329
PP01g01569.1	30.5617	16.3195	31.2033	11.4879	20.4997	14.7084	22.2708	23.0199	24.9505	24.3493
PP01g01570.1	0.666022	0	0	0.190209	0.16266	1.20685	0.200563	0.045307	0.18425	0.089192
PP01g01571.1	0.53753	1.12574	0.73423	0.179099	0.408424	0	0.377695	1.1945	0.520464	0.503891
PP01g01573.1	6.44135	3.31407	0	0	0.404642	0	0.213827	0	0	0
PP01g01574.1	12.7813	8.80116	3.82338	5.46801	26.3956	4.37723	8.13656	25.7085	23.9094	22.4292
PP01g01575.1	1.13995	1.3022	0.106166	0.103587	0.236224	0.219081	0.218451	0.148045	0.150512	0.14572
PP01g01576.1	6.28158	2.21997	3.08352	1.89674	0.894908	35.5502	1.1724	3.05353	1.7106	2.57621
PP01g01577.1	10.5473	24.0908	11.5931	14.9904	22.1011	14.11	7.70054	16.7416	18.5632	17.6631
PP01g01578.1	37.9061	44.1114	44.0121	36.2052	52.3319	42.2881	53.9306	21.0102	22.6318	21.7881
PP01g01579.1	52.249	67.0111	69.8259	51.191	62.5381	61.1443	90.5817	51.2927	49.5019	46.2523
PP01g01580.1	12.5834	26.1791	31.2548	30.199	43.9043	7.34056	14.3261	15.3193	14.023	14.5223
PP01g01581.1	34.1854	92.4271	148.162	222.568	17.1112	59.1966	63.9214	6.42917	7.68673	6.58133
PP01g01582.1	0	0.104742	0	0	0	0	0	0	0	0
PP01g01583.1	0.027041	0	0	0	0	0	0	0	0	0
PP01g01585.1	1829.73	75.8966	514.742	138.131	264.142	68.7754	345.659	137.265	105.547	115.546
PP01g01586.1	18.1099	48.322	25.5958	48.328	56.1237	29.009	18.6161	17.833	20.8362	19.0724
PP01g01587.1	9.3144	21.941	20.8647	27.7682	46.5487	6.68802	4.32183	8.19838	7.96693	8.146
PP01g01588.1	0	0.186269	0.10124	0.148172	0.112632	0	0	0	0	0
PP01g01589.1	2.49391	22.0342	12.2954	69.5654	62.8873	0.494268	3.36778	4.5276	5.58405	4.67567
PP01g01591.1	0.155869	3.72134	3.03392	10.205	19.6301	0.659024	1.3964	0.74223	0.905522	0.219172
PP01g01593.1	66.0325	21.589	34.4467	30.1458	31.0952	9.89866	44.8044	22.2618	21.2406	21.7048
PP01g01594.1	44.6894	41.6216	47.9951	32.839	65.2443	33.1565	83.2933	68.4493	67.2371	71.804
PP01g01595.1	420.849	175.016	164.132	243.947	453.254	422.552	99.6681	167.389	151.064	142.368
PP01g01596.1	2.85897	6.97364	4.82402	6.55597	5.55851	3.02197	1.24076	6.72694	5.04789	3.62595
PP01g01598.1	0.599122	1.17108	1.02295	0.465782	1.2898	0.281458	0.631459	0.697387	0.451189	1.06085
PP01g01600.1	44.2429	28.7236	108.968	21.0063	179.218	73.8502	27.2013	0.702264	1.07095	0.518426
PP01g01601.1	0	0.048668	0	0	0	0	0	0	0	0
PP01g01603.1	20.9079	19.4244	28.6413	16.9756	32.4663	15.6535	35.7356	25.8499	25.8862	25.0902
PP01g01604.1	1.11953	137.862	7.74157	116.101	0.637976	14.4961	0.589976	0	0.135498	0
PP01g01605.1	0	0.29379	0	0.116851	0	0	0	0	0	0
PP01g01606.1	1.34755	5.27226	0.815746	6.91849	4.78202	0	0.032279	0.029167	0.059307	0
PP01g01607.1	4.12028	33.8644	14.9458	46.6482	40.9221	19.1095	1.32939	4.72488	5.94348	4.13831
PP01g01608.1	0.833561	0.448896	7.80746	5.89192	0.067859	0.881086	0.062754	0	0.05765	0
PP01g01609.1	0.059173	0.297417	1.39424	0.532322	0	0.688008	0	0	0	0
PP01g01610.1	0.186739	0	2.6145	0.373317	0	0.592158	0	0	0	0
PP01g01613.1	0.083115	3.13319	1.58942	10.9388	0.221033	0.81997	0	2.82326	2.36064	2.93475
PP01g01614.1	2.03796	7.11341	5.33545	6.26212	6.27992	9.574	2.30706	8.05115	6.94293	9.97664
PP01g01615.1	21.9424	19.4258	20.038	8.86178	20.0824	17.6879	31.2444	14.4593	12.608	14.2322
PP01g01616.1	0.320869	2.31836	6.32774	12.749	13.0738	2.7133	1.18365	0	0.155341	0
PP01g01617.1	0.099854	2.0703	0.818361	3.54327	0	0	0.052622	4.56471	7.83135	4.86745
PP01g01618.1	71.1846	15.6887	54.7392	3.31223	95.0909	12.6969	382.493	261.147	278.162	285.723
PP01g01619.1	0	0	0	0.019183	0	0	0.020227	0	0	0
PP01g01621.1	0.059173	273.698	0.242477	0	0	0	0	0	0	0
PP01g01622.1	6.49627	0.69684	0.811597	0.791884	0.090292	0.502437	0.250496	0	0	0.074265
PP01g01623.1	2.30987	10.5458	0.946538	0.076962	0.087754	0.732469	5.19369	0.073329	0	0.072177
PP01g01624.1	6.89721	6.31648	14.8203	12.3278	25.3814	13.7777	11.0274	7.18107	7.69694	6.57516
PP01g01626.1	80.9839	44.6725	68.0546	52.4986	60.2883	72.1479	74.8836	33.1421	36.6064	34.6857
PP01g01627.1	0	0.031005	0.252775	0.468608	0	0.208648	0	1.57444	3.34472	1.08712
PP01g01628.1	0.042044	0	0	0	0	0	0	0	0	0
PP01g01629.1	0	0	0	0.042118	0	0.133615	0	0	0	0
PP01g01632.1	0.714247	1.93671	2.0796	0.601211	28.106	11.6822	0	0	0.036398	0.035239
PP01g01633.1	0	0.221016	0.720758	0.761856	0.601395	0.123945	0	0	0	0
PP01g01634.1	0	0.087922	0	0	0	0.14792	0	0	0	0
PP01g01636.1	1.84472	0	0.607443	0	0.225265	0	0.277755	0	0	0
PP01g01638.1	0.021091	11.2371	2.09587	5.22835	181.993	0	0.066689	0	0	0
PP01g01639.1	0	0.180455	0.514924	2.44031	0.245513	0.075899	0	0	0	0
PP01g01640.1	0	0	0.037698	0.110347	0.04194	0.31117	0	0	0	0
PP01g01641.1	1.70892	3.95921	16.1393	4.1103	45.1013	0.056448	0.056286	0	0.103416	0
PP01g01642.1	0.042557	27.9945	0.108994	2.765	108.526	0.449833	0.044854	0	0.020603	0
PP01g01643.1	0.099854	8.03026	4.91016	11.1788	69.9904	0.211093	0	0	0	0
PP01g01644.1	4.65603	1.87373	6.42218	2.49431	5.06381	3.73133	1.63578	11.6799	11.462	13.1795
PP01g01646.1	3.05393	0.767493	8.13436	1.66198	1.58562	0.64561	0.607989	0	0	0.031809
PP01g01647.1	0	0	0	0.152092	0.520254	0	0	0	0	0
PP01g01648.1	2.845	0.266786	0.783016	0.827664	0.459759	0.112209	0.022377	0	0	0
PP01g01649.1	0.033313	0.355815	0.733752	0.216444	5.961	0	0.035112	0	0	0
PP01g01650.1	0	0.27797	0	0.737062	2.43719	0	0	0	0	0.069123
PP01g01651.1	0.233029	4.84477	5.33879	1.07994	53.4074	7.90446	9.62329	0	0	0
PP01g01653.1	0.742876	10.5913	20.6066	31.4443	12.9932	0.362414	3.19211	7.23823	7.80152	5.00862
PP01g01654.1	1.59766	15.7259	31.6433	49.2398	24.2785	0.281458	1.68389	8.11505	12.1176	6.98915
PP01g01655.1	0	0	0	0	0	0	0.123967	0	0	0
PP01g01656.1	0.021541	12.0995	0.110341	1.09814	67.467	0	0.022704	0	0.020858	0
PP01g01657.1	0	0.219007	0	0.871073	0.198642	0	0	0.663958	0.168756	0.326766
PP01g01658.1	0	4.89344	4.0918	3.29374	53.0334	0	0	0	0	0
PP01g01659.1	1.59766	4.21588	3.27344	0.638787	10.197	1.01325	1.68389	5.78197	4.48611	6.88931
PP01g01660.1	0.199707	0	0	0.199621	0.227611	0	0.210486	0	0	0
PP01g01661.1	0.148291	1.33098	8.2469	2.35045	9.4646	0.156746	3.03658	0.020176	0	0
PP01g01663.1	0	0	0	0	0	1.49321	0	0	0	0
PP01g01664.1	0	0	0	0	0.244597	3.55393	0	0.06813	0	0
PP01g01665.1	19.2484	2.93321	7.25254	5.96711	30.748	0.040449	5.68691	0.036445	0	0
PP01g01666.1	1.10785	0	0.189156	0.06152	0	0.195168	3.01641	0	0	0
PP01g01667.1	3.50188	5.2004	19.6769	6.47037	37.8557	0.074779	3.13166	0	0.034249	0
PP01g01670.1	0	0	0.392813	0	0	0	0	0	0	0
PP01g01671.1	0.578862	0.05819	0.047441	0.2083	0	0.611865	0.097617	0	0	0
PP01g01672.1	0.039941	0	0	0.279469	0	0	0	0	0	0
PP01g01673.1	0.551269	0.205246	0.250999	0.673481	0.255972	0	0.043039	0.03889	0.098846	0.01914
PP01g01674.1	2.51986	0.158318	1.03259	0.062969	0.071798	0.510509	0.110661	0.119992	0.10166	0.039369
PP01g01675.1	0.623087	0.060227	0.392813	0	0.32776	0	0.3031	0.63906	0.417672	0.584093
PP01g01676.1	44.6635	2.9679	40.2405	7.93343	30.9693	10.1212	19.4217	0.141856	0.247235	0.179522
PP01g01677.1	99.7495	285.831	148.681	78.0431	493.065	53.8441	178.053	346.213	353.956	363.175
PP01g01678.1	5.79722	6.19477	10.0541	9.03427	15.3475	10.3255	8.56378	10.3032	9.50259	10.7405
PP01g01679.1	3.29178	11.9545	5.4475	15.5478	16.9858	9.86484	4.07946	4.85754	5.70906	4.67953
PP01g01680.1	16.2407	10.6517	14.7305	4.63252	59.5927	63.1396	29.809	1.32037	1.61086	0.891179
PP01g01681.1	0.294952	0.370627	0	0.294825	1.34466	0	0	0	0	0
PP01g01682.1	7.56019	8.58483	13.4148	10.9714	12.4344	11.2661	9.51724	10.2517	9.55082	9.59422
PP01g01683.1	11.5513	42.8392	18.1614	32.4739	40.0443	20.0106	17.163	14.8974	12.8156	11.8059
PP01g01686.1	0.694634	2.09485	0.711618	3.19393	0.158338	0.293695	0	0.264621	0	0.260465
PP01g01687.1	2.13021	0.306711	5.31934	0.687583	1.44154	0.445642	0.584684	0.338127	0.150396	0.249613
PP01g01688.1	5.89162	6.0682	5.29358	5.06846	4.78843	0	2.85031	6.66885	5.33049	5.52291
PP01g01689.1	5.84144	0.564627	3.22229	0.748578	1.53638	0	0	0	0	0
PP01g01690.1	113.957	245.769	100.097	81.4238	43.7993	66.1565	158.301	51.4605	58.9777	55.4073
PP01g01691.1	25.2697	38.1816	34.4638	17.6656	63.6084	47.1393	54.0842	26.6747	26.0685	25.4807
PP01g01692.1	18.5228	15.7595	36.0752	30.3559	30.1735	8.01287	6.84144	4.01827	4.87088	4.04209
PP01g01693.1	0.957052	2.01726	1.35998	0.864059	1.37227	2.1864	1.59441	2.41099	2.24193	2.83618
PP01g01694.1	94.4151	110.223	52.1957	44.7588	60.1642	60.7949	40.7594	81.8522	72.7906	73.7964
PP01g01695.1	11.8969	9.89442	6.31307	1.71104	0.097548	2.44265	2.43563	0.978153	0.414357	0.962791
PP01g01696.1	1.21056	11.4617	4.41266	22.1746	1.76474	4.0768	0.237377	22.8169	22.7338	23.9364
PP01g01697.1	8.6011	931.29	267.638	2373.99	1324.51	38.5173	128.991	0.750364	2.03432	0.307741
PP01g01698.1	67.1017	127.465	28.2884	48.052	78.5972	23.4408	14.4764	46.8735	44.7456	50.8315
PP01g01700.1	12.1086	18.0681	5.51317	8.99344	8.43359	7.28828	2.3929	13.6941	13.1082	15.4497
PP01g01701.1	0.580967	24.8208	2.18229	6.77501	2.42785	5.52681	2.85751	7.74618	5.81272	6.53531
PP01g01702.1	5.60811	18.9558	14.2072	15.7741	25.8145	4.36547	6.73556	11.0547	9.6394	10.1475
PP01g01703.1	28.4629	205.142	19.9428	11.4982	2.35315	14.0296	1.7098	4.07313	4.42661	2.48845
PP01g01705.1	27.3353	18.8783	27.5677	31.709	37.2462	43.3968	34.2196	20.3354	21.2923	19.019
PP01g01707.1	17.9795	16.1878	22.2514	16.4527	27.9262	14.4573	23.632	21.8661	23.4077	22.7939
PP01g01708.1	1.27065	1.12705	1.30172	0.933899	2.17229	1.73813	1.49679	2.63383	3.51	3.29313
PP01g01709.1	0.097816	0.491648	0.300622	0.684414	0	11.8902	0.206191	12.7626	13.8277	11.7369
PP01g01710.1	202.662	80.7426	304.027	238.539	12.5716	548.82	14.117	323.657	252.256	387.016
PP01g01712.1	3.064	0.990031	0.089683	0	0	6.38485	0.46134	0.833738	0.762871	2.544
PP01g01713.1	388.488	13.5511	3369.16	33.7074	5.17003	420.679	22.9129	334.854	309.442	395.547
PP01g01715.1	0	0	0.172286	0	0	0	0	0	0	0
PP01g01716.1	5.59181	33.3479	175.22	194.475	0.404642	87.4396	0.561297	2.19782	2.92199	1.16486
PP01g01721.1	18.5674	2.17034	838.001	0.258968	0.295279	1.18669	2.73063	0	0.250854	0
PP01g01722.1	0	0	0	0	0	0	0.149679	0	0	0
PP01g01723.1	0.082638	0	0	0	0	0	0	0	0	0
PP01g01724.1	7.44115	9.24029	16.9502	10.8506	16.9617	8.51314	5.53608	7.33689	10.2564	9.76566
PP01g01726.1	0.923947	0.17415	1.56179	0	0.315913	3.51585	0.097382	0	0	0
PP01g01727.1	0.11908	0.149632	0	0	0	0.377608	0	0	0	0
PP01g01728.1	0.391263	0.368736	0	0	0	0.103393	0.103095	0	0	0
PP01g01729.1	0.364024	0.22871	0	0	0.138295	0	0	0	0	0
PP01g01730.1	0.091295	0.114718	0.187054	0	0.624305	3.667	2.30933	0.086947	0	0
PP01g01731.1	0	0	0	0	0	0.126656	0	0	0	0
PP01g01732.1	0.543884	0.113904	0.51075	0.045304	0	1.05397	0	0	0	0.042487
PP01g01733.1	1.72248	6.86963	2.76197	3.51832	4.86519	2.84976	0.868256	4.13677	3.55311	4.49303
PP01g01734.1	4.97049	12.095	8.4867	7.72853	11.1501	9.84061	6.15348	7.21337	7.41	7.69176
PP01g01735.1	8.65475	12.3895	10.4376	21.518	10.3635	11.1747	2.65573	10.7988	9.06945	10.6292
PP01g01736.1	200.741	375.33	216.707	165.145	258.536	181.533	178.209	318.916	300.911	351.513
PP01g01737.1	53.2463	88.569	88.7956	72.0648	76.3856	91.4478	85.751	67.6652	71.8349	68.3393
PP01g01738.1	0.419385	6.09797	1.5958	14.0134	0	15.0087	0.378875	0.171177	0.17403	0.056163
PP01g01739.1	14.9723	30.6297	20.4824	15.2396	29.4464	38.8895	15.588	11.477	12.1103	10.8688
PP01g01740.1	16.5384	32.0328	31.4035	43.8025	27.6135	12.2481	10.7695	30.1973	30.2927	26.2669
PP01g01741.1	1.2409	1.16945	0.254248	0.248073	5.79856	0.327912	1.50406	0	0	0
PP01g01742.1	1.61841	1.32969	1.02029	0.871073	9.64835	0.526363	0.984092	0.118564	0	0.525159
PP01g01743.1	0.976024	0.262808	0	0	0	0	0.073479	0.464771	0.27001	0.588178
PP01g01744.1	44.5908	55.5802	62.7471	83.9753	27.252	77.6445	22.4014	6.22305	7.78681	5.92339
PP01g01745.1	21.9039	36.1361	26.4658	45.8968	34.1144	24.6979	12.9828	40.1238	41.0479	37.4269
PP01g01746.1	5.92659	13.145	7.90516	6.95774	9.52	2.27035	4.8211	8.59909	9.01201	8.94876
PP01g01747.1	12.0542	11.3241	11.7021	2.81143	8.76644	9.16171	5.32392	10.5508	11.1157	11.8917
PP01g01748.1	0.061646	3.09849	0	0.061619	0	0.130321	0	0	0.179066	0
PP01g01749.1	0	0	0	0	0	0	0	0.208078	0.423093	0
PP01g01750.1	1.07137	8.36091	3.87036	6.87635	9.12587	8.82123	0.41602	0.751835	1.03736	1.1629
PP01g01751.1	0	0	0	0	0	3.93774	0	0	0	0
PP01g01752.1	2.82959	17.4876	5.50175	9.63952	84.7043	12.2078	5.8429	1.81489	2.34836	1.67812
PP01g01753.1	1.80579	4.50873	1.97007	3.84444	2.12493	2.54087	1.56957	0.815227	0.772048	0.483653
PP01g01754.1	80.7493	22.6022	59.0458	25.9059	73.2948	94.4251	157.296	15.3807	17.4396	11.9663
PP01g01755.1	51.6706	61.6959	43.7524	48.2206	64.3973	83.037	40.8241	44.6822	41.4276	46.8297
PP01g01756.1	56.1155	71.0542	75.5834	60.7565	67.557	68.233	68.3395	145.113	152.295	153.268
PP01g01757.1	17.4172	38.8719	30.726	33.6825	20.6285	18.6163	10.7883	35.5583	38.322	36.462
PP01g01758.1	0.52287	3.94212	0.178551	0	0	0	0	3328.42	2745.16	2972.26
PP01g01761.1	0	0	0	0	0	0	0.188848	1.53579	3.12278	0.839818
PP01g01762.1	0	0	0	0	0	0	0	0.890676	1.35828	0.657516
PP01g01763.1	1.81022	0.516969	15.5945	0.328989	5.0641	1.21764	1.38758	0.705278	0.398352	0.308534
PP01g01764.1	0.247913	0	0	0	0	0	0	0	0	0
PP01g01765.1	0.247913	17.7566	1.10055	2.64325	0	0	0.087098	0	0	0
PP01g01766.1	1.37319	0.199097	0.054106	0	0	0.558264	0	0	0.051138	0
PP01g01767.1	0.601333	1.15565	4.31225	1.20215	8.50644	0.859953	0.484662	0	0	0
PP01g01768.1	0.148046	0	0	0	0	0.156486	0	0	0	0
PP01g01769.1	0	0	0	0	0	0.278556	0	0	0	0
PP01g01770.1	0	2.14574	0.039758	0	22.4257	0	0.040904	0	0	0
PP01g01771.1	0.169663	0.284257	0.289685	0.395709	0.580106	0.657566	0	0	0	0.053015
PP01g01772.1	0	0	0	0	0	1.50483	0	0	0	0
PP01g01773.1	0	0.245824	0.066805	0	5.0539	0	0	0	0	0
PP01g01775.1	0	0.134585	0	0	0	0	0	0	0	0
PP01g01776.1	0	2.1414	0	0	0	0.300222	0	0	0	0
PP01g01777.1	0.191336	0	0.196015	0	0.348913	0.202245	0.201663	0	0	0
PP01g01778.1	0.142014	11.8669	0.218229	0.212929	0	0.075055	0.07484	0	0	0
PP01g01779.1	0	0.065822	0	0	0	0	0	0.099775	0	0.049104
PP01g01780.1	0.049927	0.627364	0.102295	0.748578	0	0	0.052622	0.332844	0.145025	0.140407
PP01g01781.1	0	0.19586	0	1.71382	0.177648	0	0	0.296892	0.301841	0.438344
PP01g01782.1	1.80867	3.1818	2.40876	11.3897	0	0.191179	2.28755	0.172253	0.175125	0.508644
PP01g01783.1	13.4973	0.050932	0.207618	0.08103	0	0.042844	0.128161	0	0	0
PP01g01784.1	0.852085	0.089225	0.072743	0	0	0	0.224519	0	0	0
PP01g01785.1	0.735286	21.9349	35.0407	75.375	14.8982	259.904	11.5098	2.87888	4.61443	2.83367
PP01g01786.1	8.56273	6.76707	22.1233	5.92134	17.6156	5.80626	14.0766	9.74489	11.8366	9.7433
PP01g01787.1	13.9865	24.3598	36.9663	12.5776	15.5611	20.793	19.5799	9.53719	12.1375	10.0786
PP01g01788.1	0.945302	1.44767	0.877626	0.679142	1.24572	1.77982	0.373621	1.20975	1.80198	1.35691
PP01g01789.1	15.4761	8.47531	5.86853	26.6443	6.84479	7.52001	12.4648	22.6586	24.3334	23.9917
PP01g01790.1	4.33211	20.2687	13.1252	71.1264	0.892936	153.741	4.42021	59.1218	55.7342	63.9824
PP01g01791.1	1.60183	4.15141	1.8974	2.40171	1.76859	2.22227	0.685867	3.67084	3.73203	3.33164
PP01g01792.1	0.374451	8.84583	0.460328	0	0.085354	0.07916	0.473594	1746.93	1731.02	1750.95
PP01g01793.1	0.31202	1.82968	0.071033	0	0	0.036646	0.03654	0.363196	0.637795	0.259994
PP01g01794.1	9.83821	11.3058	10.7679	5.33723	6.51687	4.44407	7.8877	7.68794	7.8975	6.77895
PP01g01795.1	0.16213	0.203727	0	0.688755	0.046196	0.042844	0.085441	0	0	0
PP01g01796.1	13.7433	21.6731	18.9367	26.101	25.0617	14.6721	3.9834	24.8032	24.2187	26.6039
PP01g01797.1	8.11425	28.8889	17.1143	27.2743	26.384	2.10218	12.8283	34.0175	33.8143	27.8903
PP01g01799.1	2.76352	6.60748	1.73011	0.460387	43.1764	5.35531	11.3068	1.66322	1.96967	1.47519
PP01g01800.1	0.039448	0.049569	0.040413	0.039431	0.179841	5.71256	0.041578	0.03757	0	0.03698
PP01g01801.1	2.74968	5.14699	2.27295	1.76282	32.6139	4.69041	30.9796	0.866889	0.918061	0.693286
PP01g01802.1	7.93562	11.2953	6.54688	8.28317	34.4969	4.82499	12.805	10.6343	10.2676	9.74312
PP01g01803.1	3.25465	13.2915	3.07374	11.8946	14.4898	1.7201	2.57273	1.54982	1.87109	1.19178
PP01g01804.1	3.9327	5.70196	5.53967	3.47742	6.50779	10.9919	3.90583	4.32162	5.5653	4.96271
PP01g01806.1	31.0696	31.8757	38.4603	6.77812	8.18522	7.06994	17.4453	12.4172	14.5342	13.0312
PP01g01807.1	11.0628	6.34323	5.33654	1.71775	49.8832	5.33588	14.9994	1.38092	1.24795	1.20821
PP01g01808.1	0.213219	0.022327	0.036405	0.124324	0	1.01419	0.018727	0	0	0
PP01g01809.1	0.504524	0	0.172286	0	0	0.355526	0	0	0	0
PP01g01810.1	19.7094	20.9387	37.2163	19.3427	28.4876	85.0845	13.8331	31.9957	28.5388	27.504
PP01g01811.1	2.40669	5.48449	4.17886	4.89283	1.62718	1.59533	0.902852	2.29207	2.60675	3.25027
PP01g01812.1	2.8848	1.66143	4.00201	3.42422	1.09596	0	0.633438	3.14808	3.66609	3.83104
PP01g01813.1	0	0	0	0	0	0	0	0.354541	0.360451	0.348973
PP01g01814.1	4.40733	13.5684	13.5453	5.50678	8.28819	0	5.57426	2.72833	4.05403	5.1644
PP01g01815.1	0.087945	0	0	0	0	0	0	0	0	0
PP01g01816.1	0	0.2926	0.556618	1.31895	0	0	0.081808	0	0	0
PP01g01817.1	20.8994	8.47007	43.376	11.8503	1.50561	0.751881	4.99812	3.00013	3.70608	2.73074
PP01g01818.1	0.166712	0.209485	0	0	0	0.176217	0	0.158773	0.322838	0
PP01g01819.1	4.79298	8.89064	6.07925	13.4601	1.04051	0	4.08945	3.47788	3.53585	2.56744
PP01g01820.1	7.45981	1.5431	12.5054	6.11916	2.94545	0.15499	5.31246	0.331662	0.33719	0.481089
PP01g01821.1	8.10224	6.70813	43.7817	17.6224	9.81457	1.24542	15.316	1.59315	1.29576	1.62267
PP01g01822.1	7.4224	8.69172	12.4898	17.2378	7.59554	0	2.26368	8.72334	9.38864	8.17183
PP01g01823.1	0	0	0	0.018079	0.041228	0.038236	0.019063	0.017225	0	0.016955
PP01g01824.1	7.95148	10.3246	9.91084	7.77142	13.493	6.21023	7.68226	9.21357	10.1798	8.82041
PP01g01825.1	0.42291	0.708552	1.29975	0.704544	1.12467	0	0.445736	0	0	0
PP01g01826.1	0	0.814664	0	0	0	0	0.390467	0	0	0
PP01g01827.1	147.321	41.6113	63.7147	134.787	2.30007	193.729	6.18769	38.1776	29.9321	65.869
PP01g01828.1	1.33138	6.80341	1.00022	18.4538	0	0.938193	0.093549	2.28236	1.20317	2.24651
PP01g01829.1	2.50068	0	0	0	0.633353	0	0	0.264621	0	0
PP01g01830.1	40.1539	6.77698	0.11353	0.221545	0.252609	0.078092	0.233603	0	0	0.069257
PP01g01831.1	0.671017	0.120454	0.098203	0	0.218507	1.31722	1.01033	0	0.092816	0
PP01g01832.1	0.572296	2.39709	1.66115	0.476707	0.869679	9.47715	52.3765	12.8084	14.869	6.6166
PP01g01833.1	0.854194	0.477045	1.75016	0.189739	0.757202	5.81866	57.319	3.97718	3.95157	1.33456
PP01g01834.1	0	1.3446	0	0.089133	0.101631	163.534	31.5788	3.0573	2.84924	2.08978
PP01g01835.1	0.090434	0	0.092645	0	0	0.09559	0	0	0	0
PP01g01837.1	0.089172	0.33615	0	0	0	0.094256	0	0	0	0.083591
PP01g01838.1	0	1.52957	0.623513	0	0.346836	0	0	17.6792	14.7327	9.9845
PP01g01839.1	0.358353	0.337721	0.091779	0	0	2.4621	2.83271	5.28995	8.93463	3.77918
PP01g01840.1	143.238	97.8399	108.588	83.2625	92.677	60.7949	130.763	110.812	106.472	103.632
PP01g01841.1	0.599122	0.752836	0.491016	2.99431	1.2291	1.26656	2.90471	0.570589	0.34806	0.224651
PP01g01842.1	0.782527	2.36885	2.00415	3.27097	2.02696	2.8574	2.06191	1.42277	2.30748	1.83389
PP01g01843.1	0.640249	0.983296	0.874537	1.03107	0.648629	0.300779	0.187446	0.948512	1.3776	1.13368
PP01g01844.1	0.274866	0.863468	0.105595	0.30909	0.156636	0.617392	0.325914	0.654439	0.798417	0.579745
PP01g01845.1	0	0.114718	0	0.091255	0	0	0	0	0.088396	0
PP01g01846.1	162.224	208.478	151.837	189.425	156.316	149.259	87.4328	386.947	371.621	427.529
PP01g01847.1	11.159	10.5835	11.1129	11.0723	34.7556	13.077	2.36608	6.00826	5.60069	5.02297
PP01g01848.1	19.1719	37.9736	149.136	118.554	134.437	468.842	57.8802	84.7953	84.321	86.2052
PP01g01850.1	9.28391	19.6561	34.9819	24.7887	74.9735	62.9122	18.1626	8.35728	9.42013	8.82213
PP01g01851.1	14.5827	20.1565	12.962	13.2044	13.9805	7.84304	6.78077	11.8866	12.5001	10.534
PP01g01852.1	3.84387	14.7288	10.6711	21.8199	9.60023	14.2457	6.12703	3.79639	4.87054	3.87023
PP01g01853.1	56.4539	124.308	78.2605	75.3572	80.5449	120.592	82.0702	51.1248	53.8047	55.3541
PP01g01854.1	31.9184	40.6326	60.9288	70.4667	56.4724	37.1893	37.275	41.2192	44.056	38.0254
PP01g01855.1	149.006	65.1343	198.589	108.375	59.389	59.1206	163.668	54.1523	53.8915	58.9342
PP01g01856.1	44.4463	44.0279	58.7136	43.2071	44.6287	49.453	82.8635	41.0703	38.7513	37.1837
PP01g01857.1	4.48466	0.422645	24.9241	2.24136	5.11127	7.82157	7.20823	0.106777	0.32567	0.1051
PP01g01858.1	24.134	33.1602	28.4212	16.9091	25.4496	0.953646	16.1653	38.8806	32.977	35.0985
PP01g01859.1	0.501226	2.5193	5.26318	10.5212	0	0.397352	0	0	0	0
PP01g01860.1	17.8938	25.0085	19.0795	20.9887	19.1454	12.545	14.8182	21.5628	22.983	25.5033
PP01g01862.1	0	0	0	0	0.122071	0	0	0	0	0
PP01g01863.1	4.84325	3.93791	15.5717	10.2854	10.2568	3.18854	4.52177	4.30934	3.8457	3.5033
PP01g01864.1	32.5603	2.04772	0.818361	0	0	0	0.168389	0.060863	0.061877	0.059907
PP01g01865.1	16.2397	13.8876	7.85626	3.83272	5.65547	0	7.60722	37.3769	39.0919	28.1211
PP01g01866.1	0.912948	0	0.467635	1.14069	0	0	0.240556	0	0	0
PP01g01867.1	0	0	0	0	0	0.103393	0	0	0	0
PP01g01869.1	60.2546	132.969	93.612	132.901	107.551	0	26.7673	125.915	123.192	140.976
PP01g01870.1	9.31911	0.464276	13.29	1.2721	1.73121	0	12.548	0.43008	0.238499	0.230905
PP01g01871.1	49.9479	41.8419	55.5624	32.2755	61.8144	0	30.31	36.0372	37.6149	32.3971
PP01g01874.1	0	0	0	0	0.082455	0	0	0	0	0
PP01g01875.1	42.6042	19.8729	14.6148	13.421	13.39	30.2269	12.0424	21.3327	21.0633	20.5741
PP01g01876.1	0.4318	0.325551	0.088471	0.431613	0	0.091284	0.091021	0	0	0
PP01g01877.1	5.91405	3.51153	16.9775	12.4726	2.81466	5.63298	0.273989	1.29978	1.25852	1.88859
PP01g01878.1	243.238	141.024	308.511	113.8	249.636	441.018	431.491	210.185	202.627	180.87
PP01g01879.1	8.56617	16.9148	12.0665	15.5959	15.2257	12.6656	7.52377	15.151	14.7617	13.6225
PP01g01880.1	0.254946	3.7802	1.72378	4.9438	0.116227	16.3306	0.483671	7.6726	8.04735	8.17348
PP01g01881.1	0.432699	0.167297	0	0.06654	0.07587	0.175911	1.01735	8.24184	9.8617	3.49458
PP01g01882.1	27.0267	35.1297	16.6231	37.3458	74.2687	53.0385	16.0673	6.59484	8.50605	3.73006
PP01g01883.1	0.565728	7.26672	1.60989	3.95838	1.86268	0	2.05379	1.91568	1.46071	1.47312
PP01g01884.1	0.576205	0.131644	0.160989	0	0	0.055369	0	0.049888	0.152157	0.196416
PP01g01885.1	1.2558	3.28749	7.91201	16.402	0.023854	4.11494	0.970627	0.538198	0.547169	0.294303
PP01g01886.1	94.5461	111.446	83.2719	81.4134	58.1714	45.5432	43.8164	101.04	88.7537	92.1861
PP01g01887.1	0.718946	0.401513	2.78243	5.19014	0	0.591062	0	0.836864	0.46408	0.973489
PP01g01888.1	14.27	14.3039	16.516	6.15195	36.2523	31.2035	31.9748	87.4039	89.1245	88.8394
PP01g01890.1	4.1371	17.8779	10.1304	27.6359	32.316	48.8493	6.80646	5.18936	5.76436	5.76999
PP01g01891.1	17.9737	18.4194	17.0219	24.9526	11.0619	13.0034	2.14696	28.1491	26.0658	25.8723
PP01g01892.1	0	0.099686	0.514721	0.026433	0	0.419275	0	4.13028	5.55616	2.80117
PP01g01893.1	16.1325	68.0753	123.9	125.365	201.909	137.477	130.815	64.4467	65.0359	40.8912
PP01g01894.1	0.687341	0.030846	0.402369	0.147224	0.111911	0.051895	0.258728	0.046758	0.047537	0.046023
PP01g01895.1	188.005	39.6993	63.1637	74.2715	58.4305	111.802	29.1727	9.6791	10.1806	10.421
PP01g01896.1	0.64279	0.877943	0.858921	0.642511	0.41408	0.029541	0.265102	0.692026	0.838862	0.49777
PP01g01897.1	37.0657	7.40043	31.6818	11.1976	21.1652	18.5696	50.2658	30.9326	31.1328	29.4132
PP01g01898.1	3.74451	0.658732	3.0177	0.748578	4.1539	2.7706	4.78856	0.190196	0.145025	0.117006
PP01g01899.1	8.23793	4.07786	8.18361	5.68919	4.69448	1.60959	2.78894	0.404167	0.507588	0.514826
PP01g01900.1	1.0191	3.04136	1.99017	2.51483	4.21043	2.86133	2.48388	2.72973	2.92941	2.92569
PP01g01902.1	156.213	32.5707	104.292	33.8429	60.3516	142.625	50.3551	54.8496	56.5064	54.9587
PP01g01903.1	2.9703	6.23476	4.87559	7.01766	8.34788	3.56778	3.27291	3.66463	3.30085	4.17662
PP01g01904.1	2.79858	13.9047	5.07493	2.73306	2.60302	1.39407	2.6445	2.29767	2.27368	2.11082
PP01g01905.1	4.74456	15.8172	9.12596	20.1315	13.7946	13.51	10.2054	15.4001	16.3131	15.0675
PP01g01906.1	6.92553	0.95514	3.98005	5.23411	2.69524	0.624911	0.356065	0	0	0
PP01g01907.1	35.5676	91.3561	116.405	147.792	82.0424	122.349	117.798	109.771	109.672	102.842
PP01g01908.1	19.1219	34.3257	28.3433	29.9192	33.0133	25.3004	30.8455	27.999	27.9174	26.0135
PP01g01909.1	58.4287	57.8178	43.7706	25.5515	52.2335	24.125	36.9494	40.6912	40.6623	40.3944
PP01g01910.1	0.280907	0.088245	0	0.070196	0.080039	0	0	0	0	0
PP01g01911.1	12.673	25.3157	18.642	17.2148	28.517	27.1345	8.56215	14.2357	15.7315	17.0583
PP01g01912.1	21.2062	18.2811	21.7879	11.338	20.6563	16.8766	13.1896	25.6563	30.6203	27.1604
PP01g01913.1	6.35107	17.229	25.6605	43.7856	32.4716	5.64659	19.1432	31.9389	31.4942	28.5439
PP01g01914.1	0.06477	0.406939	1.19436	0.647419	0.07382	5.06624	0.136532	0.061685	0.250854	0.060717
PP01g01915.1	1.0684	0.522091	0.668877	1.7799	0.135298	220.217	5.81802	2.09157	3.16092	1.39103
PP01g01916.1	0	0	0.246535	0	0.091425	0.508744	0.084547	0	0	0
PP01g01917.1	0	7.41254	0	1.60231	32.8856	0.271103	0.135162	0	0	0
PP01g01918.1	0	2.16967	0.73195	3.63037	8.00739	0.125869	0.062754	0.907272	1.0377	0.893024
PP01g01919.1	0.474846	4.02756	11.1885	11.0354	17.4535	29.174	0	6.0486	5	5.17463
PP01g01920.1	9.1953	16.4633	12.3755	14.8383	18.8368	6.54324	22.4871	45.2751	41.6072	40.7893
PP01g01921.1	0	0	0.190686	0	0	0	0	0.17727	0.180225	0
PP01g01922.1	0	0	0	0	0	0	0.522587	20.7773	17.443	11.465
PP01g01923.1	0	0	0	0	0	0	0	0	0	0.163383
PP01g01924.1	0	0	0	0	0	0	0	0.157404	0	0
PP01g01925.1	22.4057	17.7053	39.0447	23.3196	21.8507	1.95325	21.1805	39.1575	35.7845	32.4797
PP01g01926.1	0	0	0	0	0	0	0	0.158773	0	0.156279
PP01g01927.1	0	2.06492	3.08639	6.57038	0.624305	2.0265	0	1.3042	0.530377	1.54047
PP01g01929.1	4.82649	6.57021	6.18063	6.43254	4.12565	0	2.5435	14.9391	15.1881	17.4694
PP01g01930.1	0.233804	0	0.23952	0	0	0	0	0	0	0
PP01g01931.1	0.180583	0.264734	0.184998	0.180505	0.171512	0.031813	0.063443	0.171983	0.058283	0.084641
PP01g01932.1	0.646244	0	0.220682	0	0	0.227696	5.22195	0.205156	0.208575	0.403867
PP01g01933.1	0	0	0.310116	0.201722	0	0.106658	0.744457	0.096099	0	0
PP01g01934.1	108.875	61.2215	134.602	132.035	37.8879	0.185917	733.744	125.634	138.117	54.0812
PP01g01935.1	0	0.175845	0	0	0	0	0	0	0	0
PP01g01936.1	0.059173	0	0.060619	0.059147	0.06744	0	0	0.619899	0.973995	0.610164
PP01g01937.1	0	0	0	0	0	0	0.370765	0	0.340609	0
PP01g01938.1	0	0	0	0	0	0	0.192445	7.30354	7.24849	1.88279
PP01g01939.1	0	0	0	0	0	0	0	0.200647	0.203991	0
PP01g01940.1	0	0	0	0	0	0	0	0.323166	0.328552	0
PP01g01942.1	0	0.204159	0	0	0	0	0	4.02314	4.24751	2.43689
PP01g01947.1	0	0	0	0	0	0	0	20.1001	17.9392	11.327
PP01g01948.1	0	0	0	0	0	0	0	3.40419	3.61825	1.97998
PP01g01950.1	2.57054	0	0	0	0	0	0	0	0	0
PP01g01952.1	1.3864	3.23533	28.8929	13.462	5.19179	17.1666	3.00595	5.88508	5.02434	6.90663
PP01g01953.1	52.1341	128.653	60.0246	56.7512	48.6848	52.4045	56.9332	75.8543	76.8582	81.2844
PP01g01954.1	16.1234	27.9215	11.7983	11.918	16.4459	12.3165	7.63998	20.6461	19.8095	19.9408
PP01g01955.1	7.181	34.1357	14.9213	15.5747	16.5231	9.38061	9.28222	16.3233	17.1857	19.4962
PP01g01956.1	0	0.283421	0.6932	2.81818	0	2.38411	0	18.5811	20.6379	24.8438
PP01g01958.1	5.04354	20.7189	13.5795	12.2156	18.0554	12.986	10.3248	17.5199	18.1876	17.0023
PP01g01959.1	3.33733	5.17505	4.36459	6.81372	4.53199	3.82783	1.72131	9.46755	9.76287	9.9845
PP01g01960.1	2.87875	1.79003	2.46268	1.1866	3.78835	1.41165	1.09479	2.51554	3.16092	2.50385
PP01g01961.1	3.27683	7.98928	0.501037	0.635528	0.167225	63.5348	0	0.093157	0.047355	0
PP01g01962.1	20.7511	22.176	22.5924	17.1974	28.2922	19.7379	20.2943	17.7839	18.2145	17.0112
PP01g01964.1	20.3262	5.17132	19.5378	11.5885	15.2154	14.4295	2.22168	13.5746	12.1001	9.17424
PP01g01965.1	56.1894	150.151	36.1314	78.5828	19.2396	34.6671	6.48139	134.3	132.92	130.269
PP01g01966.1	0.048908	0.430192	0.050104	0	0	3.92892	0	0.046579	0	0
PP01g01967.1	33.2159	56.1924	40.8904	68.0192	81.1371	51.4193	60.7174	24.5505	26.3911	24.6413
PP01g01968.1	11.9577	26.5743	19.0332	19.7563	18.697	14.4153	10.8324	17.0353	18.8503	18.4353
PP01g01969.1	33.0231	19.3538	28.9093	20.9292	28.7005	18.6028	43.2287	15.0789	15.81	15.2056
PP01g01970.1	547.762	9.06166	83.2025	7.55995	38.4391	34.9524	336.747	5.7373	5.49232	5.48232
PP01g01971.1	69.1116	95.7802	68.1087	93.0362	62.0277	50.1722	51.4944	107.492	114.373	103.629
PP01g01972.1	1.67157	0.171465	1.88718	0.920671	0.116641	0	0.395504	0.129956	0.231214	0.159894
PP01g01973.1	1.01669	0.912529	0.892757	0.290358	0	0.153523	0	2.07487	2.39072	1.63383
PP01g01974.1	5.37749	5.7289	13.7125	5.72571	12.3243	4.94268	9.17925	2.05969	2.65997	2.3561
PP01g01975.1	38.3438	66.2071	37.1093	44.0086	98.0453	269.5	54.9622	49.793	48.6138	44.5285
PP01g01976.1	0	0	0.398121	0.129484	0	1.36926	0	1.48045	0.752562	0.850032
PP01g01977.1	13.982	14.6089	21.2147	16.3991	27.9992	20.6078	35.6811	16.4053	17.7863	14.9634
PP01g01978.1	138.57	21.2133	151.015	41.042	78.7231	351.203	380.671	223.823	202.7	214.517
PP01g01979.1	173.593	12.4834	26.7827	14.9825	57.4077	50.6624	51.0678	65.2339	55.8584	44.2767
PP01g01980.1	774.286	152.109	296.033	275.697	135.01	130.009	54.6654	30.1668	26.0064	16.4961
PP01g01981.1	0	61.2356	0	0	0	0	0	0	0	0
PP01g01982.1	0.755882	39.8922	4.57578	14.4929	0.234953	13.5826	1.23123	7.91871	10.3129	9.21151
PP01g01983.1	0.203956	2.81913	0.417886	1.01934	0	0	0	0.194243	0.197481	0
PP01g01984.1	33.482	1.61373	6.20231	2.2923	0.209097	14.2534	5.6076	0.698903	1.06583	0.601936
PP01g01986.1	3.37707	5.17178	5.44172	6.50508	5.49274	5.98653	3.55934	4.48933	4.63229	5.17729
PP01g01987.1	0.840873	7.81893	4.76659	25.3273	0.127782	8.6215	0.649923	0	0.081418	0.05255
PP01g01988.1	31.5929	34.8991	50.8079	39.1559	60.1358	48.0569	77.9401	31.1458	31.6793	30.2958
PP01g01989.1	3.4904	23.1373	16.635	57.2886	20.9859	8.12738	7.89074	1.25259	1.9102	1.99163
PP01g01990.1	0.104765	1.05315	0.107326	0.104719	0.119403	21.3724	0	0	0	0
PP01g01991.1	9.52989	16.9762	12.4621	6.55597	9.83919	8.23635	17.0162	17.725	16.7177	18.1298
PP01g01992.1	0.098317	1.23542	0.302164	1.5724	0	0.623538	0	0.093635	0	0.368659
PP01g01993.1	13.4301	30.9889	31.5484	13.2423	56.566	18.5923	73.0776	12.4571	13.8309	11.907
PP01g01994.1	53.3183	118.672	51.3098	61.5163	25.7941	17.3272	20.8643	151.743	161.247	161.483
PP01g01995.1	5.31498	15.504	7.32473	7.84253	7.71624	9.16271	2.20073	6.68889	8.27073	7.7108
PP01g01996.1	0.184345	2.36275	5.32564	2.91139	0	5.45596	0.038859	0.035113	0	0.103685
PP01g01997.1	18.3473	22.8387	15.9096	15.2828	20.7151	26.4026	7.56845	18.3243	18.5299	18.1009
PP01g01998.1	0.080724	0	0.041349	0	0.046001	0	0	0.115319	0	0
PP01g01999.1	12.8234	3.65132	36.9516	11.334	1.22393	12.2525	3.72842	2.64708	3.27226	2.36865
PP01g02000.1	74.48	66.8701	60.1123	69.2213	61.0495	55.8822	71.0296	56.9897	63.2274	64.6996
PP01g02001.1	14.1076	19.1666	22.4818	15.8491	24.6679	19.3728	26.8787	25.149	25.7433	28.2015
PP01g02002.1	3.75011	7.83612	9.10808	8.25509	9.31655	3.11769	9.63703	6.78186	6.56852	7.03085
PP01g02004.1	0.138425	31.3963	0.28362	137.95	4.18081	0.951064	0.43769	0	0.067015	0
PP01g02005.1	0.522192	1.92164	0.573171	1.75231	1.1478	1.26163	0.078625	1.56302	0.97511	1.08392
PP01g02006.1	0	0.201316	0.054709	0.533805	0	0.056448	0	0.05086	0.103416	0
PP01g02007.1	9.01692	9.5703	8.16118	4.81278	1.69617	8.51314	11.9026	3.41832	4.4077	2.62606
PP01g02008.1	18.9118	14.9634	14.407	18.7179	35.5285	23.4068	10.8865	6.75861	7.1051	6.96593
PP01g02009.1	38.7754	78.7809	31.6535	70.9017	64.8961	35.3972	32.3762	22.5409	25.7029	21.5463
PP01g02010.1	0	0	0	0	0	0.991761	0	0	0	0
PP01g02011.1	2.69242	1.45828	1.99735	1.94884	1.58722	0.588813	0.440339	1.59157	2.3822	1.87119
PP01g02012.1	4.18502	5.61407	3.36035	8.47947	0.966844	1.43469	0.119213	6.24787	9.58277	6.89196
PP01g02013.1	0	0.403756	0	0.107059	0	0.113212	0	0	0	0.100403
PP01g02015.1	14.4994	122.644	106.865	323.187	22.4846	131.036	2.11056	42.4863	43.0867	45.5386
PP01g02016.1	0.033285	3.47141	0.170492	1.33081	0	0.31664	0	0	0.032228	0
PP01g02017.1	20.5564	14.6429	34.2382	13.2819	22.9246	13.9639	31.6983	14.7792	14.8208	13.9162
PP01g02021.1	0.066957	5.52489	2.14927	15.7503	10.4802	0.920063	0.07057	0.446375	0.129661	0.39752
PP01g02022.1	6.32407	6.18999	4.97836	3.52664	6.75246	0.774009	5.82345	6.40328	6.70338	5.36667
PP01g02024.1	21.1317	10.707	0.523751	2.64032	13.1104	0	5.74768	0.162301	0	0
PP01g02026.1	24.83	18.9201	28.7424	23.7442	27.9795	24.4663	29.62	19.773	23.2266	19.4186
PP01g02027.1	0.16213	0.152796	0.041524	0	0.046196	0	0.170881	18.4133	23.9006	13.6406
PP01g02028.1	0	0	0.166094	0	0.138588	0	0.128161	0	0	0
PP01g02029.1	0.081237	0.765596	0.749008	2.35485	0.462938	0.429343	0.171243	0.232104	0.078658	0.418841
PP01g02030.1	0.26418	4.07836	1.89447	9.92131	1.67751	4.22852	0.994423	1.15016	0.986627	1.23823
PP01g02031.1	1.75318	0.284257	0.347622	0.508768	2.0626	4.42362	3.81483	0.807914	0.821381	0.636181
PP01g02032.1	25.4067	17.1867	73.7722	28.1611	37.7057	16.8875	57.8683	14.6961	12.715	15.269
PP01g02033.1	117.936	29.0063	176.448	53.1935	30.9441	189.14	178.227	132.976	121.205	128.855
PP01g02034.1	8.44338	9.24696	8.80854	16.0665	0.044143	17.2764	9.63389	15.935	16.6131	18.6982
PP01g02035.1	34.3545	16.7419	18.9264	33.3718	0.353142	36.8045	11.0626	11.1397	9.30035	13.4337
PP01g02036.1	7.36064	329.635	101.974	959.121	372.925	72.7368	45.014	3.50505	4.22644	4.01163
PP01g02038.1	0.053108	0	0	0	0	0.056136	0	0	0	0
PP01g02039.1	6.45036	17.6365	10.0345	10.2683	10.8232	13.6994	5.79132	11.8882	12.0863	13.2691
PP01g02040.1	39.9914	49.8754	51.7613	44.5155	53.83	48.8154	42.5709	53.778	57.9617	57.0989
PP01g02041.1	16.9202	21.5847	31.7678	22.1217	2.49303	37.1978	24.8176	18.1976	22.9237	21.5303
PP01g02042.1	37.4934	32.3801	41.446	33.7424	49.722	36.9618	37.6974	33.6218	36.303	32.9489
PP01g02047.1	0	1.01649	0.165744	0	0	0.342025	0	0	0	0
PP01g02050.1	1.8259	0.229436	0.467635	0.091255	0	0.0965	0	0.086947	0	0
PP01g02051.1	0.268765	3.60236	1.65202	9.2236	0	0	0	0	0	0
PP01g02054.1	0.703556	0	0	0	0	0	0	0	0	0
PP01g02055.1	0	4.94721	0	20.0191	0	0.361875	0	0	0	0
PP01g02056.1	0	2.00756	0	14.3727	0	0	0	0	0	0
PP01g02057.1	0	47.8727	1.25902	262.148	0	21.564	0.12953	0.117044	0.594974	0
PP01g02059.1	0.155238	81.538	1.11323	313.911	0.176929	1.23067	0.245425	0	0.225464	0
PP01g02060.1	0.149781	0	0	0	0	0	0	0	0	0
PP01g02061.1	0.168175	1.47926	0	4.03444	0	0	0	0.320331	0.814176	0.47295
PP01g02063.1	3.00351	56.0119	4.97487	3.11444	2.30344	1.45386	4.49695	1.17627	1.4133	3.55232
PP01g02064.1	0.422134	3.88989	1.44152	2.91849	3.28762	50.2348	17.7226	4.48933	5.38163	3.79228
PP01g02065.1	16.5981	62.174	23.0845	39.3248	22.5092	19.0435	9.52205	25.2622	28.1754	24.0777
PP01g02066.1	12.0472	18.5564	5.30828	3.36658	6.05323	10.6802	3.27676	11.967	14.9258	14.572
PP01g02067.1	0.258581	0.464177	0.302746	0.443089	0.336812	0.234277	0.467207	0.281447	0.321905	0.311655
PP01g02068.1	0	0.512569	0.835773	1.49503	0.309939	1.8684	0.14331	0.258991	0	0
PP01g02069.1	0	0	0	0.255515	0	0	0	0	0	0
PP01g02070.1	0	0.308856	6.29508	1.22844	0.280137	0.779422	0.25906	0.936351	0.713969	0.921646
PP01g02071.1	1.31176	3.55022	7.44277	16.3395	0	1.59987	0.106351	0	0.097701	0.09459
PP01g02072.1	0	7.92354	0.522011	22.5379	0	0.201977	0	0	0	0
PP01g02073.1	3.9666	0	6.15695	0.120148	0.136995	0.063527	0.063344	0	0.407343	0.112678
PP01g02074.1	124.308	31.6029	203.587	79.1271	2.11458	33.9929	0.869105	7.26427	2.79446	0.772994
PP01g02075.1	0.119451	7.47989	1.99874	7.82066	0.113451	1.91497	0.209831	0.037921	0.154211	0.130638
PP01g02076.1	1.60986	6.06867	7.9962	8.87475	5.50437	1.65007	1.49108	2.69469	4.01494	3.7499
PP01g02077.1	45.8184	9.39235	77.7173	18.9695	24.1187	12.2103	49.5192	17.3806	20.302	19.9286
PP01g02078.1	0	0.57359	0.233817	0	0	0	0	1.08684	0	0
PP01g02079.1	0	0	0	0	0	0	0	0.169063	0	0
PP01g02080.1	44.3684	6.93635	62.1751	7.50525	3.41628	178.777	40.8513	3.78744	5.83333	3.81142
PP01g02081.1	26.4755	8.03026	14.9643	0.77216	10.0049	7.57153	15.9137	1.73894	1.29194	1.77746
PP01g02082.1	7.09098	0.577518	0.672625	0	0	1.38801	8.23492	1.50073	1.52574	1.16942
PP01g02083.1	250.125	39.0207	167.216	63.0535	161.137	36.0887	187.08	31.5621	33.5431	28.771
PP01g02084.1	79.1068	10.9054	83.2095	23.1233	50.3186	1.08676	61.9587	2.62075	2.89867	2.18273
PP01g02085.1	0	0	0.426971	0	0.475015	0	0	0	0	0.390698
PP01g02086.1	0.33055	0.415358	0.677264	0.330407	1.88368	0	0.348391	0.314808	0.64011	0.309864
PP01g02087.1	0.504524	0.316984	2.32587	0.567343	4.67202	0	1.19645	0.30031	0.366379	0.118238
PP01g02088.1	0.03048	0.0766	0.06245	0.121867	0.069478	1.51423	0.06425	0	0	0
PP01g02090.1	0.373479	0	0	0	0	0.065795	0	0.059282	0	0
PP01g02091.1	0.034358	0	0.246388	0.10303	0	0.181586	0.181063	0	0	0
PP01g02092.1	0.228237	0	0.175363	0.684414	0.065032	0	0.420973	0	0	0
PP01g02093.1	4.57339	2.58795	11.6355	7.53829	4.28038	1.37661	10.3747	0.23076	0.263932	0.255528
PP01g02096.1	0	0	0	0	0	0.033831	0.033734	0	0	0
PP01g02097.1	0	1.54869	0	0	5.15052	0	0	0	0	0
PP01g02098.1	0	0	0	0	0	0	0	0	0	0.285271
PP01g02099.1	0	0.342929	0	0	0.933125	0	0.07191	0	0	0
PP01g02100.1	0.443478	10.4165	3.25014	2.83021	91.8739	0	8.3775	0	0	0
PP01g02101.1	3.31179	3.5888	7.40804	11.6622	4.36321	3.82176	5.21979	4.42727	5.44246	4.38622
PP01g02102.1	76.509	9.352	58.1595	10.8911	48.7569	20.9573	115.247	9.80988	10.6075	9.9628
PP01g02103.1	1.0852	2.82827	0	0.401753	1.32845	0.084968	0.254172	1.79909	1.32316	1.84619
PP01g02104.1	0.080385	1.21211	0.247052	1.36596	7.87907	0.29739	0.084724	0	0	0
PP01g02106.1	4.67215	0.860384	6.02423	2.05324	13.0829	0.042573	1.57069	0.038359	0	0.075513
PP01g02107.1	0.090221	0.453473	0.323493	1.57818	0	0.333776	0.047545	0.128886	0.087356	0.042287
PP01g02108.1	14.4192	0.860384	21.2911	5.15324	18.1324	0.894043	10.4005	0.115077	0.116995	0
PP01g02110.1	8.86045	16.8946	12.7301	24.2245	33.3214	15.5495	18.3845	16.3918	17.4422	13.3705
PP01g02111.1	12.2286	12.1105	13.1645	8.07979	15.0002	13.9116	12.3425	9.96835	7.92699	10.4918
PP01g02112.1	0	0	0	0	0	0.858685	0	0	0	0
PP01g02113.1	0	0	0	0	0	1.25535	0	0	0	0
PP01g02114.1	12.7935	11.1011	16.5237	12.1284	17.0878	27.782	25.5771	8.34391	8.80244	8.55651
PP01g02115.1	33.8357	11.8275	30.2476	9.25993	11.5746	18.4322	21.9819	10.6628	11.1763	12.2136
PP01g02116.1	3.36886	0.538771	1.50599	0.183677	3.21128	1.10065	2.32409	0.11667	0.474459	0.172257
PP01g02117.1	0.071007	0.17845	5.81945	0.780739	0	24.6182	0	0	0	0
PP01g02118.1	14.1441	19.6128	14.4333	15.353	16.0889	32.6459	8.50195	26.941	26.7481	26.0259
PP01g02119.1	0	0.100378	0	0	0	2.19537	0	0	0	0
PP01g02120.1	12.3314	12.6886	15.3025	16.8844	47.0161	20.142	21.8987	9.86067	11.5344	10.7091
PP01g02121.1	18.099	24.9114	18.3504	35.7161	36.5507	17.6517	10.1279	16.4374	18.518	16.6165
PP01g02122.1	0.435725	155.974	2.56668	0.27221	0.124152	0.287855	0	0.466846	0.474627	0.306343
PP01g02123.1	1.78067	2.23753	0.60807	0.11866	29.9686	0.18822	0.625594	0	0	0
PP01g02124.1	7.18156	1.78892	18.5387	5.02807	1.73075	8.15949	7.16904	4.21822	4.62548	5.90173
PP01g02125.1	972.946	569.667	593.689	245.455	655.128	312.348	431.358	282.302	289.119	278.083
PP01g02126.1	0.066034	0.248929	0	0	0.025087	3.32709	0	0	0	0
PP01g02127.1	13.5057	53.6434	187.819	2.40515	2.56546	21.8238	62.2562	6.28341	8.64279	2.18285
PP01g02128.1	119.153	446.692	135.282	199.516	135.801	182.195	96.1234	201.359	192.051	192.99
PP01g02129.1	0.047338	3.2121	0.387964	3.31223	29.6198	0	0.049893	0	0	0
PP01g02130.1	23.3281	614.174	24.402	37.5678	37.2327	13.6517	19.3589	35.6665	35.5687	35.5672
PP01g02131.1	0	0	0.126306	0.308096	0	0	0	0.11742	0	0
PP01g02132.1	17.098	20.6161	14.5416	17.5973	20.1173	17.9754	13.2121	20.4095	19.6342	19.7002
PP01g02133.1	11.044	11.6166	9.72498	6.82199	11.2436	8.65688	10.2014	9.09988	8.11014	8.31719
PP01g02134.1	14.0978	26.9169	16.7184	23.4953	28.0089	22.1784	17.287	22.0203	24.8572	23.0372
PP01g02135.1	267.316	157.446	166.061	106.535	254.648	39.1854	211.548	118.639	119.561	115.754
PP01g02136.1	7.28757	59.0294	48.6996	127.533	183.111	39.2264	50.694	18.1521	19.2145	16.3956
PP01g02137.1	0.445858	0.56025	0.913519	0.59422	1.52447	0.942557	0.313282	0.283083	0.143901	0
PP01g02138.1	2.30773	3.12288	2.90973	7.27507	1.01161	1.12583	0.935495	1.01438	1.37505	1.66408
PP01g02139.1	3.50706	10.8702	31.6167	8.06273	1.46559	39.665	4.06598	3470.85	3138.77	3146.54
PP01g02140.1	11.9421	21.0084	18.6818	18.1312	19.2021	15.3864	19.9005	9.31386	11.1567	7.92709
PP01g02141.1	34.8179	54.0888	56.5515	58.996	60.9056	45.4215	86.2461	31.8306	33.2502	29.5748
PP01g02142.1	4.50824	10.1968	9.4071	10.151	8.22105	7.69969	8.55283	7.23123	6.61659	6.33917
PP01g02143.1	90.5493	27.2538	79.1631	36.3626	91.3327	64.221	46.737	9.29362	10.3834	8.33957
PP01g02144.1	0	2.14574	0	0.038793	134.333	0	0.818084	0	0	0
PP01g02145.1	0	0	0	0	1.22654	0.042131	0	0	0	0
PP01g02146.1	9.99064	16.5902	15.469	15.8011	14.5575	8.68881	13.3556	15.8019	15.9183	12.6848
PP01g02147.1	13.0718	31.318	30.0859	45.3829	29.6971	20.6334	22.6866	6.97156	7.59404	6.20854
PP01g02148.1	0	0	0	0	0	0.143723	0	0	0	0
PP01g02149.1	19.4213	23.4989	36.7269	37.3026	24.7557	47.7047	27.5068	25.6468	28.0594	22.7508
PP01g02150.1	71.6241	183.401	259.803	361.172	160.488	79.9568	563.75	76.6062	83.7964	72.2508
PP01g02151.1	0.119824	14.9062	6.75148	31.2606	43.8379	0.253312	0.757751	6.04824	6.26508	7.52582
PP01g02152.1	34.9027	24.0908	70.5609	35.4336	26.0527	35.2472	161.308	31.2637	32.0493	23.502
PP01g02153.1	3.53943	11.8601	1.81298	0.294825	10.0849	0	0.932616	23.5961	26.5597	26.8199
PP01g02154.1	0	0	0	0	0	0	0.030756	0.22233	0.141272	0.136774
PP01g02155.1	10.1498	15.2339	10.398	19.4454	19.9227	10.7285	6.83461	23.6291	20.7471	18.2364
PP01g02156.1	2.93341	18.6934	4.66868	14.5036	13.5522	4.54024	3.91988	5.33797	5.73126	6.18712
PP01g02157.1	1.14359	21.8085	1.51612	41.7565	16.7905	57.8085	0.354503	0	0.130268	0
PP01g02158.1	3.72688	20.8937	7.9664	43.1629	39.5354	5.15147	2.98379	2.69617	2.22065	3.05694
PP01g02159.1	25.6877	15.0609	19.311	24.7653	37.1309	33.8128	54.77	10.2658	10.5927	7.06316
PP01g02160.1	99.5379	329.427	319.846	383.272	544.488	318.466	403.076	167.514	180.991	161.122
PP01g02161.1	0.426042	0.3569	4.80105	1.70343	0.161857	4.20311	0	0	0	0
PP01g02162.1	42.8532	22.8393	50.0794	24.0582	42.2194	44.273	115.583	46.6879	48.2161	45.1507
PP01g02163.1	1.95534	43.5671	6.74231	4.86241	5.16372	39.2193	21.5638	2.63436	3.37093	1.87768
PP01g02164.1	103.005	265.655	260.953	205.747	19.6656	220.796	580.115	66.6448	88.5127	59.7981
PP01g02166.1	9.35071	772.198	6.92845	0.088176	1.0054	31.2988	0.619837	0.112017	0.227769	0
PP01g02167.1	0	21.7648	0	107.845	0	0	0	0	0	0
PP01g02168.1	159.244	331.002	157.526	83.4008	137.347	95.8451	145.983	148.307	166.122	156.431
PP01g02169.1	0.23669	0.06998	0.014263	0.083502	0	0.191318	0.073372	0	0	0.013052
PP01g02170.1	1.53587	6.63272	3.47238	3.58215	1.44866	2.70573	0.986146	1.17691	1.21362	1.02603
PP01g02172.1	29.6173	11.9623	15.9834	12.952	31.6458	4.61203	22.297	9.94793	11.2659	10.7833
PP01g02173.1	24.6191	33.5907	28.0609	21.8957	29.009	21.7608	23.3736	34.1915	34.555	32.8368
PP01g02174.1	0	0	0	0	0	0.237017	0	0	0	0
PP01g02175.1	7.12753	13.0272	9.52748	10.5152	12.9888	44.035	8.11481	6.46138	5.60956	4.46623
PP01g02177.1	0.532553	2.24656	9.39166	4.67683	7.80381	2.37229	14.714	0.072456	0.184159	0.035659
PP01g02178.1	32.8569	24.0097	25.1956	22.5834	32.2242	27.2929	18.2336	26.4354	26.001	25.2941
PP01g02179.1	1088.31	48.1815	225.868	154.207	219.531	114.624	367.509	181.162	135.453	147.427
PP01g02180.1	2.73884	2.8158	7.39713	4.97756	1.70265	12.6327	1.31212	132.792	111.379	113.901
PP01g02181.1	75.0465	61.3049	42.7968	47.0515	75.1595	39.7414	79.9619	40.1411	37.7765	37.133
PP01g02182.1	59.0408	20.5319	52.2263	33.1008	168.101	267.36	32.8359	5.39466	5.27364	2.65497
PP01g02183.1	0	0	0	0	0	0	0	0	0.052438	0
PP01g02185.1	16.4373	29.021	23.4774	32.5336	9.58719	15.9606	6.8922	29.4123	31.0826	30.7894
PP01g02186.1	33.5231	13.055	70.7007	19.1913	27.1239	31.8031	55.8312	11.1347	11.5618	9.55742
PP01g02188.1	28.9512	6.66488	36.4512	2.927	11.7125	6.54086	4.4839	6.41954	5.56361	5.95617
PP01g02189.1	0	4.87353	0.090302	2.99569	1.25579	0.838551	0.139356	0	0	0
PP01g02190.1	0.497972	0.625734	4.1662	1.74215	0	0.350909	0.17495	0	0.08036	0
PP01g02191.1	7.11274	4.53687	11.0594	8.12017	4.27961	8.77767	14.4605	2.23508	3.39102	1.59075
PP01g02192.1	4.54506	22.0659	18.8364	34.9405	32.6818	21.1385	5.40006	9.60164	9.88171	10.9614
PP01g02193.1	18.3731	35.9354	34.6576	40.8025	30.1357	34.7038	27.6158	23.28	24.7509	22.5026
PP01g02194.1	3.2633	28.7971	21.3502	47.0009	62.0441	34.8855	14.2658	37.8244	34.6848	28.2617
PP01g02195.1	63.0632	54.7911	74.9113	60.7087	62.7347	78.8116	126.481	9.06099	9.96346	7.3559
PP01g02196.1	12.5108	18.8743	31.8001	18.296	21.9582	25.7301	35.839	15.3116	15.6581	14.1513
PP01g02197.1	4.42844	10.281	7.0817	8.93402	8.09398	2.91131	1.70761	8.12647	7.81746	8.17604
PP01g02198.1	11.9284	8.3086	11.1308	6.27716	17.2306	10.5013	10.5761	7.34151	7.91429	8.78359
PP01g02199.1	70.5262	34.159	86.9878	33.5958	70.9167	93.163	70.9324	28.1312	28.0624	25.7063
PP01g02200.1	0	0	0	0	0	0	0	0.143207	0	0
PP01g02201.1	0	0.216644	0	0	0	2.69714	0	0	0	0
PP01g02202.1	1.90557	44.6774	3.04728	6.20204	0.847541	5.37943	0.612324	2.83289	3.82515	1.74275
PP01g02203.1	0.203956	0.512569	0.417886	2.65028	0.697362	18.5403	11.3931	26.0286	23.1053	21.4136
PP01g02204.1	59.2909	61.0299	58.2673	63.027	64.0144	44.2077	50.7412	54.8442	53.7645	51.9194
PP01g02205.1	1.71689	0	1.17258	0.572048	0.326129	2.72216	0.301592	2.7252	2.77063	3.21888
PP01g02206.1	104.085	28.9866	127.157	30.229	18.5378	27.3904	65.7043	161.797	155.272	159.256
PP01g02207.1	124.826	168.308	104.554	77.5397	159.427	91.3025	151.605	83.7029	82.3238	81.2163
PP01g02208.1	62.1232	51.2235	69.9223	48.3188	80.2378	61.9506	93.5845	66.2674	63.4778	63.9089
PP01g02209.1	18.8086	11.0564	17.3251	8.99681	16.7445	14.4201	14.1234	10.7631	11.2942	10.0644
PP01g02210.1	0.136942	2.92531	2.66552	9.17115	2.80937	0	1.299	1.56504	2.91708	1.66884
PP01g02211.1	0.365179	25.2379	2.52523	6.20536	0	2.123	0	2.86925	2.74028	1.3693
PP01g02212.1	887.789	571.823	546.082	372.221	369.049	307.829	117.025	1699.19	1813.39	1796.66
PP01g02213.1	50.8472	68.5481	46.8719	56.2873	45.2847	68.5289	27.9184	61.2157	57.6625	61.2962
PP01g02214.1	1.77943	0.577024	0.764457	0.172128	0.588791	0.182021	0.483992	0.492005	0.72252	0.376661
PP01g02215.1	0	0	0	0	0	0.533289	0	0.480496	0.488505	0
PP01g02216.1	58.7673	14.9406	61.0201	40.545	25.6113	68.4319	7.55502	22.8642	27.7071	17.9188
PP01g02217.1	123.758	6.32282	96.6372	12.9243	9.87273	12.1186	7.31737	11.0402	12.9511	12.0013
PP01g02218.1	0.69296	1.45125	4.49605	4.61773	5.00196	2.68572	2.43454	1.31992	1.78922	1.08266
PP01g02219.1	0	0	0	0	0	0.142711	0	0	0	0
PP01g02220.1	6.19698	0.973364	38.7853	4.16179	9.93212	0.61409	4.79654	0	0	0
PP01g02221.1	0.087145	0.109503	0.357103	0.261322	0	0.092114	0.091849	0.082995	0	0
PP01g02223.1	1.32438	0.475476	19.253	2.39545	18.9756	0.333306	3.38994	0	0	0
PP01g02225.1	4.38215	2.60027	32.485	3.16351	13.5266	0.643333	4.42623	0.057965	0.058931	0.057054
PP01g02226.1	3.02714	1.10944	12.5338	0.945572	2.73133	3.33305	4.05463	0	0	0
PP01g02227.1	0	0	0.745848	0.242577	0.553182	0	0.255781	0	0	0
PP01g02228.1	0.219526	0.091949	1.12447	0.146287	0.917395	0	0.308499	0	0.070852	0
PP01g02229.1	0.241156	0	0.123526	0	0.137426	0	0	0	0	0
PP01g02230.1	19.9782	30.0572	17.1626	17.5517	14.3969	21.496	12.5584	32.5929	27.7581	32.417
PP01g02231.1	10.0754	41.6075	20.7126	119.418	98.9243	21.3888	20.3134	8.51865	8.70967	7.3249
PP01g02232.1	3.07943	1.24823	0.61059	0	0	11.97	0.314094	0	0	0
PP01g02233.1	0.033459	0.504519	0.034277	0	0.038134	6.40133	0.070529	0	0	0
PP01g02235.1	69.072	90.0761	100.879	93.7379	102.794	81.6683	75.2734	88.8063	78.4113	81.6008
PP01g02236.1	0.275855	0	0.565199	0.275735	0.157199	0.583165	0.290744	0	0	0.129296
PP01g02237.1	3.2692	5.15236	3.86001	3.15701	0.694675	1.81565	0.934413	2.7441	3.38001	2.75295
PP01g02238.1	135.782	173.231	175.859	97.3188	163.968	122.851	189.975	90.0477	97.8109	89.8244
PP01g02239.1	4.23852	0.18579	0.403921	0.098528	2.19069	43.7598	1.92197	0.046938	0.143161	0.092402
PP01g02240.1	59.2159	46.5452	42.4683	58.901	35.7032	34.5269	12.3146	36.2421	35.7604	36.8598
PP01g02242.1	0	1.4171	0	0	0	0.794705	0	0	0	0
PP01g02245.1	1.52928	1.78103	2.71301	1.19307	3.40088	1.18278	1.49388	1.88272	1.30015	1.46854
PP01g02246.1	20.7921	21.037	39.5579	52.3625	43.7013	0	13.3763	49.8904	55.4282	53.1569
PP01g02247.1	5.27014	5.90635	8.4341	6.09363	12.3377	4.00482	5.25434	5.20906	4.9649	5.18067
PP01g02248.1	2.03389	4.73436	3.27914	7.26551	3.2681	2.88996	0.562273	3.493	4.10005	3.84447
PP01g02249.1	57.7857	27.2576	169.666	70.1766	2.46205	29.4936	24.5706	175.474	157.918	152.046
PP01g02250.1	16.61	18.618	19.2032	14.1486	22.5563	20.1747	27.0698	14.233	16.8268	14.89
PP01g02251.1	44.9831	61.8986	97.8976	83.6637	89.0748	70.8617	89.5803	19.1588	18.491	18.2285
PP01g02252.1	64.2487	2.72455	34.9557	11.2928	1.4307	0.964999	0.240556	0	0	0
PP01g02253.1	0.69177	3.22866	4.96078	9.48302	6.75794	0.417835	0.416633	0.188236	0.191373	0
PP01g02254.1	15.696	32.7239	41.0896	46.3618	30.2691	32.091	47.5401	28.7331	30.8686	28.7146
PP01g02255.1	1.44446	2.64008	1.21073	2.49389	1.34696	0	0.415206	6.12797	5.59439	5.66244
PP01g02256.1	55.8829	1.85314	42.5188	5.73855	3.30161	0.501057	2.66462	20.5663	15.2483	18.8115
PP01g02258.1	241.238	8.16258	138.739	13.8546	6.99852	0.166962	7.13789	6.39342	4.89411	7.27398
PP01g02260.1	352.425	63.2973	404.559	52.7938	32.5618	43.3114	25.9517	142.491	104.464	137.258
PP01g02261.1	0.078897	102.287	0.040413	0.078863	0	0.437824	0.083155	0.338127	0.439253	0.129429
PP01g02262.1	80.2416	66.8232	83.3726	51.0052	91.2674	58.8305	124.195	60.987	67.4021	61.2213
PP01g02263.1	229.118	20.0615	217.672	40.7227	110.061	95.0813	95.1279	25.1059	26.7336	28.9515
PP01g02264.1	47.7555	11.6804	28.0326	19.6282	39.1988	54.8997	148.611	85.8719	81.5093	80.7655
PP01g02265.1	0	0	0	0	0	0.361875	0.601389	0	0	0
PP01g02266.1	6.54575	0.467782	2.08166	0	0.159107	0.180352	0.049045	0	0	0
PP01g02267.1	6.23602	4.79225	5.96611	12.9818	5.87384	16.9964	4.5628	0.245415	0.299406	0.289873
PP01g02268.1	3.51485	36.9392	3.27344	9.5818	1.09253	3.03975	1.34711	28.3012	20.1101	24.1126
PP01g02269.1	0.036798	1.06351	0.075396	0.073565	0	10.9688	0.116353	0	0	0.034495
PP01g02270.1	6.33119	19.4407	9.54627	16.7124	6.25031	8.78934	3.47743	4.45856	4.18751	4.45123
PP01g02271.1	9.67993	17.95	16.0784	10.803	10.604	21.3577	29.3195	11.0985	9.73658	10.3956
PP01g02272.1	3.16393	9.89189	21.898	48.3984	20.2409	15.0892	1.78645	0.825056	0.711164	0.600247
PP01g02273.1	4.31084	1.04536	4.35813	2.60806	12.0028	3.2376	13.5907	0.450169	0.494286	0.194964
PP01g02274.1	1.03887	1.02059	0.94817	0.302086	5.6618	2.87503	5.87288	0.413747	0.566955	0.194772
PP01g02275.1	30.698	12.4657	11.0638	17.6733	37.3618	11.1124	17.0639	9.15673	8.47652	9.71175
PP01g02276.1	1.7679	3.80121	2.77706	0.510506	0.537312	31.8924	19.7098	4.19056	6.20041	7.07099
PP01g02277.1	0.045004	39.3596	0.138314	1.4845	0	2.04553	0	2.05734	2.00448	2.02503
PP01g02278.1	0.250286	40.5706	0.666654	5.15366	0	0.582023	0	0.381386	0.048468	0.140774
PP01g02279.1	22.2998	99.4125	38.0935	110.858	145.763	2.56519	23.3897	3.98048	4.54289	4.7774
PP01g02280.1	10.7608	12.1867	14.9161	13.7168	27.3632	18.2173	20.3252	10.5221	10.3465	9.43125
PP01g02281.1	38.2475	65.1298	62.2119	54.6981	57.2802	56.2803	64.4109	36.8235	34.6389	34.2283
PP01g02282.1	260.937	400.783	443.318	150.82	140.185	634.004	275.283	227.169	188.525	180.188
PP01g02283.1	17.6545	21.634	20.5076	32.2894	29.7329	19.8948	13.8094	16.1467	17.5743	15.5375
PP01g02285.1	18.7766	10.0585	30.1697	19.6575	10.4748	68.5249	5.10375	16.3765	15.7883	12.599
PP01g02286.1	3.18632	13.1651	4.03878	6.80173	0.430858	7.93474	0.739963	0.977234	0.313744	0.759385
PP01g02287.1	0	0.179782	0.146572	1.43012	0	4.8394	0.150796	2.0439	2.90916	2.41416
PP01g02288.1	7.78577	11.6495	30.0142	14.4852	2.05171	14.176	14.6095	12.5155	19.6526	15.9893
PP01g02289.1	99.0676	443.04	73.0851	45.0459	20.8931	38.5923	54.7432	18.9863	20.708	18.1869
PP01g02290.1	0.267515	7.67543	4.933	16.0885	0.050816	2.0265	0.046992	0	0	0.125387
PP01g02291.1	5.04974	2.52738	6.31307	6.15973	2.63379	4.4782	3.33771	2.20084	2.03035	1.80523
PP01g02292.1	45.2168	41.727	62.813	20.9715	56.0284	46.7624	94.5139	20.257	23.3616	16.6835
PP01g02293.1	3.71168	4.70252	6.19073	12.3874	11.1176	24.9016	9.08493	1.57757	1.81177	0.402575
PP01g02294.1	0.56388	5.9046	0.12837	11.1475	0.642667	130.729	58.639	1.3724	1.33461	0.176197
PP01g02295.1	88.2326	135.814	117.523	23.7065	181.89	13.5836	15.5267	174.678	123.114	132.024
PP01g02296.1	0.320869	0.403193	0	0.481095	0.182851	0.084791	0.507281	8.55645	13.2816	4.73742
PP01g02297.1	33.6203	4.48513	0.437919	0	0.097439	4.40543	19.2605	1.34346	1.9867	1.4025
PP01g02298.1	90.5766	19.6206	85.8951	33.7279	37.486	36.4094	107.522	2.69825	3.05261	2.05681
PP01g02299.1	0.962972	25.0808	1.43493	5.33781	0.399099	0.925341	0.184536	3.25158	2.20385	3.44671
PP01g02300.1	21.5684	114.055	35.9056	57.7902	11.9496	52.5623	54.3055	6.27648	5.801	5.61628
PP01g02301.1	799.88	187.666	410.212	138.258	340.132	190.805	610.814	343.667	361.601	322.349
PP01g02302.1	199.958	304.818	205.821	201.139	147.176	284.212	158.648	343.9	316.495	371.176
PP01g02303.1	5.83493	20.1629	12.3288	15.2059	9.02528	12.7757	7.57751	7.93863	6.00277	7.76512
PP01g02304.1	22.2202	33.969	42.2397	59.5755	55.8609	19.2475	35.0869	24.5998	25.2428	30.906
PP01g02305.1	112.747	30.5993	81.3632	33.1318	110.893	57.7343	92.6929	15.4669	16.9437	13.6392
PP01g02306.1	12.1234	40.9189	6.0655	6.19999	11.568	91.4904	13.8178	9.12943	8.87212	8.06102
PP01g02307.1	0.268139	0	0.091565	0	0	1.08647	0.047102	0	0	0
PP01g02308.1	82.5315	40.0654	60.6024	21.0082	39.7869	52.2338	37.0636	85.4358	82.2439	96.1075
PP01g02309.1	0.415276	4.43548	1.34719	1.24529	0.315533	2.70687	0.729483	0.988746	0.469106	0.51905
PP01g02310.1	6.20486	11.3918	11.3048	4.53093	8.29987	7.187	9.39846	11.9603	12.1236	14.0712
PP01g02311.1	30.6195	35.5426	21.747	30.384	14.9471	17.9154	13.8225	19.2115	19.6393	19.7954
PP01g02312.1	29.6993	15.9171	39.8951	26.0933	20.5826	21.5315	52.6817	3.09748	4.47506	1.84535
PP01g02313.1	2.07696	17.4156	4.50098	23.7549	26.2208	6.92387	3.24149	3.0051	3.13254	2.69582
PP01g02314.1	1.3187	1.84823	0.623513	3.39672	0.057806	2.14444	0.267284	0.241519	0.196436	0.190181
PP01g02315.1	7.40356	7.91455	5.66013	7.2899	7.80831	8.35127	3.14456	7.78764	7.38248	7.82071
PP01g02316.1	29.899	137.088	45.5944	33.7644	50.7248	19.0587	45.9461	41.7345	28.2868	39.7954
PP01g02317.1	138.223	72.078	32.1537	23.5681	1.49783	19.4478	5.05167	1.61974	1.19763	2.24651
PP01g02318.1	139.853	6.46143	8.19444	6.09174	8.9718	3.89195	33.9231	5.07862	4.79447	2.61845
PP01g02319.1	6.69862	0.48375	0.157756	0.846585	0	0.325542	3.32721	0.219986	0.074551	0.288708
PP01g02320.1	9.52528	39.0331	8.82586	33.2331	62.0946	8.01621	13.1727	2.42681	3.40717	3.2418
PP01g02321.1	2.89885	21.5244	8.97666	14.027	98.2905	47.4939	68.6749	4.26667	5.86878	3.89087
PP01g02322.1	0	0.611441	0	0	0.554586	0.514339	0	0.278054	0.188459	0.182458
PP01g02323.1	15.1993	50.7859	25.4798	56.3686	68.8985	36.4222	39.3211	20.3973	17.5598	18.5388
PP01g02324.1	17.165	32.1389	50.6983	37.6016	94.8971	13.856	93.5628	13.2976	14.4702	11.6078
PP01g02325.1	11.7646	35.5278	17.5576	18.4377	18.2641	19.3438	13.7773	14.9391	14.1099	14.5229
PP01g02326.1	4.09965	31.3634	9.14093	92.0817	5.08475	5.60792	4.32093	5.39727	4.55324	2.71277
PP01g02327.1	3.17129	0.543401	14.1029	2.05324	4.0662	2.43789	0.189912	0	0	0
PP01g02329.1	0.256603	0.783065	2.14057	0.732834	0.083559	0.968689	0	0	0	0.068727
PP01g02330.1	151.778	512.263	256.692	500.649	266.76	442.171	166.705	314.712	268.909	307.023
PP01g02331.1	20.8707	47.038	28.7773	34.9311	29.042	29.179	21.3577	14.792	14.5098	15.2422
PP01g02332.1	25.9154	53.3086	37.375	53.6683	31.7156	52.9452	32.6582	37.8022	38.8125	34.952
PP01g02333.1	0.198159	0.56025	0	1.93122	0.056462	2.04221	0.07832	0	0.023983	0
PP01g02334.1	0.821653	2.48556	0.49881	0.395439	0.346836	30.0115	0.481111	0.086947	0	0.028527
PP01g02335.1	9.72329	10.4923	9.73591	9.60926	11.0819	15.91	4.51611	9.73108	10.9039	9.11479
PP01g02336.1	18.0951	10.5861	22.7987	8.63206	21.6822	15.9129	28.2849	23.2257	21.916	22.8412
PP01g02337.1	7.51399	1.75662	0.127869	0.149716	0.028451	0.07916	0.078932	0.118873	0.024171	0.093605
PP01g02338.1	6.17143	29.5891	18.2155	34.8889	27.8755	62.0247	17.7808	9.73163	8.96323	8.89121
PP01g02339.1	0.164667	4.52256	1.18085	4.37353	0.160864	0.94487	0.198348	0.380859	0.204992	0.308723
PP01g02340.1	0.924265	28.4709	6.57394	1.76854	0.150487	0.167479	3.59044	5.20604	4.73029	4.80246
PP01g02342.1	0.201016	9.40897	4.71067	19.4148	0.200465	5.92279	0.132416	0.047861	0.097317	0.070664
PP01g02345.1	35.3094	36.165	51.857	40.4871	50.3037	49.8606	49.4749	30.0373	28.8019	26.5918
PP01g02346.1	11.5209	26.7178	18.3191	38.6829	22.8646	14.2936	15.3308	27.3671	32.1303	27.4794
PP02g00001.1	0.942881	26.3726	0.787057	0.034906	0.318407	231.072	1.43545	0.066517	0	0
PP02g00002.1	56.864	24.9097	41.8407	16.6121	39.1208	30.3114	50.6598	25.2417	26.6616	25.0998
PP02g00003.1	16.8893	11.8792	17.9144	12.2992	25.7139	15.5534	19.7111	9.79652	9.78908	8.02638
PP02g00004.1	20.2586	19.6042	22.1057	18.8533	27.1585	17.8857	10.3897	20.3287	22.0955	20.6643
PP02g00005.1	1.02874	4.70064	0.958081	0.93481	0.639532	0.494268	0.197138	0.267203	0.090552	0.175338
PP02g00006.1	107.457	120.85	99.739	74.0519	116.087	88.6488	111.012	103.993	103.511	98.8835
PP02g00007.1	0	0	0	0	0	0	0.074563	0.067376	0	0
PP02g00008.1	18.9104	16.8357	19.7437	15.9864	23.0888	21.6897	19.1041	17.8373	19.4008	18.255
PP02g00009.1	0.108931	0.06844	0.278987	0.27221	0	0.230284	0	0	0	0
PP02g00010.1	2.39649	0.821276	7.42104	1.74215	0	1.95741	0.057405	0.051872	0.316418	0
PP02g00011.1	0.785734	3.68602	0	0	0	0	0	0	0	0
PP02g00012.1	0	0	0	0	0	0	0	0	0	0.072468
PP02g00013.1	36.4491	47.6569	57.935	42.0508	58.9639	41.1749	88.6454	35.7531	35.1053	36.9376
PP02g00014.1	0.580967	0	0	0	0	0.61409	0	0	0	0
PP02g00015.1	6.09107	27.3531	12.5823	17.0676	0	1.05547	0.105243	3.99412	4.54412	4.49303
PP02g00016.1	11.7093	22.7335	14.9883	19.7034	25.7955	9.08161	10.1939	11.3855	11.599	10.5393
PP02g00017.1	1.92636	5.53281	1.87949	6.96858	0.313646	1.64835	0	0.698903	0.799372	0.515946
PP02g00018.1	22.0725	15.1123	20.6191	8.91001	4.39432	8.74908	3.69089	7.54609	6.06215	6.16755
PP02g00019.1	7.32206	10.306	12.1396	9.38784	16.071	5.8525	7.63545	6.48054	5.96227	5.11756
PP02g00020.1	9.6083	20.7776	12.5902	17.6895	26.1801	9.54202	7.34788	15.4072	16.3131	14.3274
PP02g00021.1	0	0	0	0	0	0.02575	0	0	0	0
PP02g00022.1	0.695354	5.11773	1.67912	3.47526	1.64163	1.47	1.83221	0.993357	1.34655	1.72271
PP02g00023.1	16.4682	160.173	43.6627	201.07	275.599	447.077	611.382	2.90269	3.80784	1.88938
PP02g00024.1	1.46127	13.8816	0.2994	0.93481	0.199854	23.2924	0.184817	0.556672	0.282976	0.712309
PP02g00025.1	14.2322	6.76016	12.1466	6.72542	14.8511	13.766	10.8618	15.6105	14.6801	13.4267
PP02g00026.1	11.2511	42.7903	17.8272	100.976	77.5545	20.9627	11.1943	23.5451	22.7755	21.1503
PP02g00027.1	162.478	215.084	123.637	59.0073	117.271	126.401	154.821	221.077	224.895	236.353
PP02g00028.1	70.539	43.6209	190.457	120.701	3.84455	336.065	35.733	34.8504	41.4261	45.4306
PP02g00029.1	17.3992	33.4136	16.4121	8.40048	24.5446	16.5867	23.5283	15.1323	13.2231	11.7557
PP02g00030.1	13.3498	13.0061	19.2792	10.7722	21.3982	13.4582	7.73247	11.2858	11.8155	11.9355
PP02g00031.1	98.2874	179.839	178.438	240.089	302.14	120.838	529.786	131.001	131.807	137.773
PP02g00032.1	2.52469	15.1683	11.356	11.4351	63.7536	18.8473	193.627	10.1438	10.6948	10.2803
PP02g00033.1	19.6357	2.9142	7.12766	5.87272	2.81944	61.4486	3.58506	0.294498	0.299406	0
PP02g00034.1	43.033	14.9655	30.3112	21.4035	45.7351	26.8445	19.0695	24.7008	25.9162	27.1916
PP02g00035.1	0	0	0	0	0	0.05041	0	0	0	0
PP02g00036.1	0.197649	1.78818	2.1868	1.69904	0.045053	2.25631	0.12499	0	0.038275	0.037056
PP02g00037.1	14.9741	28.5783	10.7831	14.5919	14.4243	8.47685	8.65057	28.164	24.0836	27.0169
PP02g00038.1	2.27463	1.02079	0.832231	0.324807	0	1.88911	0	0.154736	0.157315	0
PP02g00039.1	1.40282	1.72357	2.42714	1.09061	4.12143	3.98709	4.00848	6.97696	7.24418	6.66283
PP02g00040.1	25.1383	14.0946	22.9005	13.7564	49.4134	29.7668	26.6628	13.3343	14.0957	11.3351
PP02g00041.1	1.37987	13.5297	2.59162	7.23076	0.047657	5.6795	0.925497	0.676991	0.688276	0.685958
PP02g00042.1	21.254	22.4329	32.9879	34.9478	10.4554	89.0134	49.8649	15.8832	18.164	19.5761
PP02g00043.1	18.3153	60.0219	18.8049	21.8547	288.801	24.2749	128.979	5.08917	6.31939	3.70914
PP02g00044.1	52.1366	249.66	72.2041	14.0625	0.864595	230.277	43.975	31.9202	40.3316	47.9687
PP02g00045.1	2.13021	5.91703	3.48401	6.20109	8.17803	2.92321	1.06351	2.20672	2.85866	2.87273
PP02g00046.1	0.073738	0.240908	0.181298	0.383272	0.016808	0.046765	0.062174	0.056181	0.028559	0.027649
PP02g00048.1	57.0616	35.4705	66.494	31.7712	62.4469	49.7558	149.104	43.629	40.1551	39.1366
PP02g00049.1	9.58595	22.7846	11.5951	6.52255	14.6768	7.56885	10.7728	18.2589	20.9675	19.7585
PP02g00051.1	0.445858	0.3735	0	0	0	0.628371	0	190.515	126.345	101.145
PP02g00052.1	0.182372	3.17964	1.49465	2.27867	0	4.33733	0.192216	106.296	107.296	90.9931
PP02g00053.1	18.7114	20.7244	39.9246	19.7285	79.316	58.5383	23.7362	13.0363	14.1251	13.381
PP02g00054.1	6.085	8.27465	5.8922	9.66512	12.5404	6.1676	5.31524	7.06538	6.94102	6.44651
PP02g00055.1	55.8608	46.102	61.426	54.9458	94.9184	44.3784	76.9625	47.1626	43.7332	43.1999
PP02g00056.1	0.054158	0.952742	0.665785	1.46163	0	3.09127	0	5.67365	4.19507	6.90454
PP02g00057.1	0	50.2764	1.4639	15.7118	20.2221	3.02087	0.251015	0.567045	1.49889	1.11628
PP02g00058.1	0.355035	5.82587	0.919987	1.00202	0.071407	1.08168	1.18863	1.33262	1.59749	1.84028
PP02g00059.1	0.130421	617.756	0	0.195547	0	0	0	0	0	0
PP02g00060.1	0	4.26434	0	0	0	0	0	0	0	0
PP02g00061.1	9.79897	14.4188	7.82716	38.1285	29.6198	3.27242	0.628652	5.73463	5.88522	4.97894
PP02g00062.1	0.800525	24.6875	8.21488	18.5804	122.181	4.00136	11.8981	0.878699	0.788246	0.356135
PP02g00063.1	1.42896	3.44154	1.21992	4.52309	49.4015	1.38456	1.63159	2.83522	4.49668	2.23256
PP02g00065.1	79.6436	46.5896	72.0734	39.2136	77.0549	45.2614	91.4197	61.1712	60.2691	50.314
PP02g00066.1	21.3918	45.5007	38.7497	34.9267	43.3071	44.5525	59.435	31.9599	31.6831	30.5391
PP02g00067.1	0.04251	3.52548	0	0.084983	0	0	0	0	0	0
PP02g00068.1	0.157793	1.43752	0	0	0	0	0	0.03757	0	0
PP02g00069.1	0	4.64909	0	0	0	0.355526	0	0	0	0
PP02g00070.1	4.16627	0.842955	3.14684	0.070584	1.85107	0.223922	0.111639	0.033626	0.034186	0
PP02g00071.1	10.1414	8.11642	11.9909	3.31045	3.11818	4.00081	0.542025	2.54684	2.03159	2.58397
PP02g00072.1	13.4128	36.0885	28.3353	37.2668	54.4108	66.0814	21.4846	31.2493	32.5039	32.3214
PP02g00073.1	0.107106	0	0	0	0.122071	0	0.112886	0	0	0.100403
PP02g00075.1	0	0	0	0	0	0	0	0	0.5801	0
PP02g00076.1	0.753951	0.406024	4.63431	0.538303	0.122757	1.59387	2.7245	0	0	0
PP02g00077.1	0	0	0	0	0	0.179336	0	0	0	0
PP02g00078.1	5.99122	24.0908	14.3528	21.2827	11.7657	26.5004	14.2807	20.2779	20.9728	20.3914
PP02g00079.1	24.4075	1.41989	5.09345	8.32054	2.36108	11.6653	23.3826	2.54691	1.56821	1.58889
PP02g00080.1	8.96931	27.4367	17.5158	20.2002	8.65721	15.5246	14.8596	9.74339	9.96008	10.1947
PP02g00081.1	58.1102	90.3871	53.2886	56.8966	47.936	77.2897	54.3544	109.695	95.9818	98.4983
PP02g00082.1	86.3054	40.8877	194.931	57.3426	66.2764	46.7998	81.4519	29.9001	29.9268	31.7937
PP02g00083.1	26.5668	47.8374	27.7775	38.601	26.8451	46.6094	22.8047	49.2989	46.6732	39.5386
PP02g00084.1	45.1833	18.4354	57.3246	29.1528	30.0497	26.1085	108.914	11.8126	9.91639	10.7633
PP02g00085.1	35.4719	3.99887	7.79265	4.96547	13.0042	4.4304	8.58989	1.62629	1.57825	0.509331
PP02g00086.1	11.7886	5.22356	24.7256	5.51961	4.94999	8.91921	13.4057	11.4044	11.8949	10.9926
PP02g00087.1	14.9654	5.84481	34.8477	14.8781	1.98223	11.7571	0.682082	0.423729	0.313303	0.265411
PP02g00088.1	68.8247	38.6601	62.5107	45.2543	71.3239	38.0547	76.2918	37.2067	37.8453	34.8734
PP02g00089.1	2.34323	3.07826	1.09115	0.745251	0.606963	0	1.23485	1.31869	0.825031	1.69737
PP02g00090.1	22.0535	12.504	9.28897	6.83591	7.1376	3.20828	5.54773	14.307	11.9043	12.2455
PP02g00091.1	0.21068	22.5024	1.94248	72.232	32.1757	5.12192	0.222051	0.401293	0.407982	0
PP02g00092.1	0	0.219007	0.714206	0.522644	0	0.368454	0	0	0	0
PP02g00093.1	31.1863	8.67267	1.30938	0	4.66148	77.5473	4.04134	0.973805	0.495019	0
PP02g00094.1	0	0	0	0	0	0.540399	0.269422	0	0	0
PP02g00095.1	3.7487	5.06938	4.97417	4.38943	5.57457	4.6417	5.41855	3.50216	4.11363	3.88224
PP02g00096.1	0	0	0	0	0	0.171737	0	0.154736	0	0
PP02g00097.1	0	0	0	0	0	3.32925	0	0	0	0
PP02g00098.1	0.165561	0.291253	0.61059	0.231684	1.96241	40.11	0.209396	4.54106	4.48851	2.85567
PP02g00099.1	0.466794	4.1059	11.7161	13.2312	2.66008	6.9782	1.19483	0.666845	0.581109	0.250047
PP02g00100.1	0	0.961882	0	0	0	0	0	0	0	0
PP02g00101.1	11.6318	14.2604	17.6634	11.0351	15.2221	12.3222	19.4201	13.4062	14.2775	14.8119
PP02g00102.1	14.2494	17.3844	18.6852	34.5463	19.9609	7.66783	23.5381	4.1946	6.27135	1.89436
PP02g00103.1	7.11535	30.9827	4.91016	45.9828	23.7091	5.90191	11.3532	1.78824	1.62667	1.01904
PP02g00104.1	20.5209	25.2208	21.2739	21.4518	41.698	64.5973	40.241	42.8635	45.4383	40.3127
PP02g00105.1	32.6815	36.2715	27.8374	30.8525	48.1206	24.9165	26.9855	36.2539	33.7594	31.2709
PP02g00106.1	0	0	0.385111	0	0	0	0	0.286413	0.072797	0
PP02g00107.1	0.038421	0.144834	0.07872	0.153616	0	0	0	0.073182	0.037201	0.072032
PP02g00108.1	0.491587	3.29446	2.18229	7.04303	0	2.77128	0	1.71664	1.5866	1.38247
PP02g00109.1	2.25043	3.04533	2.39412	3.02811	5.86959	1.55533	3.28416	2.2669	2.17898	2.71813
PP02g00110.1	23.0167	22.7197	20.5987	10.5426	31.0291	5.16235	15.8806	22.5143	20.7767	21.5276
PP02g00111.1	2.96151	45.6353	3.67264	11.1138	500.671	13.0706	280.703	5.24509	3.26994	3.26323
PP02g00112.1	19.4836	23.4379	36.3538	26.5901	70.0524	92.2084	59.7439	20.0897	19.6196	17.1928
PP02g00113.1	7.48172	10.3806	20.1729	9.1923	26.3511	34.1045	65.0009	26.2255	26.0086	24.4499
PP02g00114.1	4.41258	1.52957	5.14398	0.304184	0.173418	1.60833	0.481111	39.7058	40.2203	44.7876
PP02g00115.1	11.6078	68.9845	28.8518	85.2138	41.641	31.0763	28.7306	29.1326	30.5395	31.663
PP02g00117.1	0.454157	0.489153	2.5257	1.55644	4.47366	60.3149	4.23964	8.71234	7.38131	5.01759
PP02g00119.1	21.5746	20.8226	24.9188	18.5446	15.2729	17.6991	19.6323	35.5977	33.313	33.0882
PP02g00120.1	2.26577	3.2851	4.82089	13.2403	6.75385	41.2669	30.8611	0.16599	0	0.163383
PP02g00121.1	42.8309	37.4176	38.8634	30.5802	38.5874	144.873	178.851	38.4601	31.5969	38.2385
PP02g00122.1	60.8911	85.1659	59.6135	39.8117	62.6283	209.357	228.108	49.2475	52.6829	55.3085
PP02g00123.1	32.5167	51.8878	54.1316	53.8594	54.6882	47.8679	21.6473	18.4301	19.3991	20.6022
PP02g00124.1	28.9387	69.0905	53.3633	89.3096	73.3853	85.2658	61.0013	80.6146	76.0041	84.435
PP02g00125.1	23.717	50.0506	51.0064	35.6426	44.9728	45.8146	34.8827	32.3465	32.5256	31.2575
PP02g00126.1	20.0849	30.9738	22.6218	17.1674	28.0937	14.9575	38.3686	13.6941	14.1986	13.7465
PP02g00127.1	0	0	0	0	0	0	0	0.151736	0.154265	0
PP02g00128.1	47.9952	69.189	52.7884	65.601	67.7893	76.1147	112.619	32.1867	29.8088	27.6329
PP02g00129.1	4.71924	21.867	5.43895	80.2906	32.832	3.11769	9.11891	10.4871	7.90126	7.28101
PP02g00130.1	67.4252	54.2577	68.376	56.0952	76.1087	76.4166	76.6993	64.3762	63.1413	61.1307
PP02g00131.1	17.5107	4.76413	26.5279	14.5534	12.5847	33.651	11.6379	11.7073	14.2299	12.586
PP02g00132.1	101.276	27.1021	55.4848	25.4397	20.485	33.6399	56.7808	17.3916	19.677	19.8142
PP02g00133.1	27.0579	52.6318	39.4264	33.0879	39.9878	30.7469	33.9432	44.253	43.2989	45.0188
PP02g00134.1	19.4797	108.629	16.3522	9.75761	15.0349	19.4748	6.76646	5.77918	5.79036	6.30672
PP02g00135.1	8.57319	10.7728	17.4208	9.13449	10.1469	8.46449	8.93662	12.5614	12.9076	13.468
PP02g00136.1	3.1043	0.686244	0.412248	0.028731	5.66742	1.91408	5.3319	0	0.027831	0.026945
[truncated: 27,097 more rows]

## Sheet: Table S5
Table S5. Identification of three gene families encoding lipid-body-membrane proteins (oleosin, caleosin, and steroleosin) in P. pinnata, G. max, and A. thaliana.
Class	Species	Query ID	At ID	Symbol	Identity	Alignment length	Query coverage(%)	Subject coverage(%)	e-value
Oleosin	G. max (11)	SoyZH13_10G178700	AT4G25140	Oleo1	59	122	80.3	70.5	1.9e-40
		SoyZH13_16G065800	AT3G27660	Oleo4	55.6	108	48.4	56.5	7.25e-34
		SoyZH13_06G197900	AT1G48990	Oleo5	50.4	127	77.4	72.2	4.61e-26
		SoyZH13_06G074000	AT2G25890	Oleo6	55.3	132	64.1	71.8	2.65e-40
		SoyZH13_04G073000	AT2G25890	Oleo6	62.7	110	67.5	63.2	4.31e-41
		SoyZH13_17G083000	AT3G01570	Oleo7	43.3	120	71.3	65.6	6.78e-20
		SoyZH13_19G004800	AT3G01570	Oleo7	48.6	140	68.6	73.8	2.92e-35
		SoyZH13_19G057000	AT3G01570	Oleo7	47.5	120	53.1	63.9	1.13e-27
		SoyZH13_05G004300	AT3G01570	Oleo7	46.2	171	94	84.7	1.29e-33
		SoyZH13_05G013200	AT3G18570	Oleo8	59.7	139	77.2	81.3	1.69e-53
		SoyZH13_17G118000	AT3G18570	Oleo8	56	150	96.2	88	1.31e-51
	P. pinnata (6)	PP10g01473.1	AT4G25140	Oleo1	60	115	76	66.5	4.81e-38
		PP02g02620.1	AT5G51210	Oleo3	46.9	113	60.5	78.7	6.65e-21
		PP09g00834.1	AT2G25890	Oleo6	66.4	110	71.4	63.2	5.89e-44
		PP11g02012.1	AT3G01570	Oleo7	55.1	158	81.9	74.9	7.62e-44
		PP02g02907.1	AT3G18570	Oleo8	58.6	145	91.2	84.9	4.73e-55
		PP09g02227.1	AT3G18570	Oleo8	50	140	88.5	81.9	6.3e-35
	A. thaliana (11)		AT4G25140	Oleo1
			AT5G40420	Oleo2
			AT5G51210	Oleo3
			AT3G27660	Oleo4
			AT1G48990	Oleo5
			AT2G25890	Oleo6
			AT3G01570	Oleo7
			AT3G18570	Oleo8
			AT5G07571	Oleo9
			AT5G07600	Oleo10
			AT5G61610	Oleo11
Caleosin	G. max (5)	SoyZH13_09G111000	AT1G70680	Clo5	64.8	179	87.7	93.2	8.97e-80
		SoyZH13_09G111004	AT1G70670	Clo4	60.1	198	98.5	96.9	4.64e-82
		SoyZH13_09G111303	AT1G70670	Clo4	64.8	122	72.6	62.6	1e-50
		SoyZH13_09G111600	AT1G70670	Clo4	69.4	183	90.6	93.8	7.65e-93
		SoyZH13_10G174800	AT4G26740	Clo1	70.9	227	95	92.7	2.44e-124
	P. pinnata (3)	PP10g01543.1	AT4G26740	Clo1	70.6	228	94.6	93.1	2.64e-124
		PP05g00293.1	AT1G70670	Clo4	70.2	178	89.9	91.3	4.38e-91
		PP05g00294.1	AT1G70670	Clo4	61.7	183	91.5	93.8	7.75e-83
	A. thaliana (6)		AT4G26740	Clo1
			AT1G23240	Clo2
			AT2G33380	Clo3
			AT1G70670	Clo4
			AT1G70680	Clo5
			AT5G29560	Clo6
Steroleosin	G. max (4)	SoyZH13_01G210000	AT4G10020	Slo3/HSD5	68.8	343	96.1	87.9	2.93e-173
		SoyZH13_11G014200	AT4G10020	Slo3/HSD5	69.4	343	82.6	87.9	4e-174
		SoyZH13_05G190000	AT5G50600	Slo5/HSD1	45.4	328	94.8	92	1.14e-94
		SoyZH13_08G010600	AT5G50600	Slo5/HSD1	53.7	324	99.1	92.8	3.28e-121
	P. pinnata (5)	PP05g02225.1	AT4G10020	Slo3/HSD5	66.2	337	87.2	84.1	1.55e-161
		PP03g02379.1	AT5G50600	Slo5/HSD1	50.7	347	99.4	99.4	4.78e-113
		PP03g02380.1	AT5G50600	Slo5/HSD1	46.9	303	88.4	86.8	1.84e-93
		PP03g02382.1	AT5G50600	Slo5/HSD1	47.8	289	85.5	82.5	2.49e-92
		PP03g02383.1	AT5G50600	Slo5/HSD1	49.7	350	100	100	1.93e-114
	A. thaliana (6)		AT3G47350	Slo1/HSD2
			AT3G47360	Slo2/HSD3
			AT4G10020	Slo3/HSD5
			AT5G50590	Slo4/HSD4
			AT5G50600	Slo5/HSD1
			AT5G50770	Slo6/HSD6

## Sheet: Table S6
Table S6. Statistics of members from three gene families encoding lipid-body-membrane proteins (oleosin, caleosin, and steroleosin) in P. pinnata and G. max.
At ID	At name	G. max	P. pinnata
AT4G25140	Oleo1	1	1
AT5G51210	Oleo3	0	1
AT3G27660	Oleo4	1	0
AT1G48990	Oleo5	1	0
AT2G25890	Oleo6	2	1
AT3G01570	Oleo7	4	1
AT3G18570	Oleo8	2	2
AT4G26740	Clo1	1	1
AT1G70670	Clo4	3	2
AT1G70680	Clo5	1	0
AT4G10020	Slo3/HSD5	2	1
AT5G50600	Slo5/HSD1	2	4

## Sheet: Table S7
Table S7. Differentially accumulated metabolites in Pongamia seeds compared to soybean seeds using untargeted metabolomics analysis.
MS2 name	Class	SubClass	herbSet	MS2 score	InChIKey	SMILES	Formula	mzmed	rtmed	PPM	ms2Adduct	MS/MS	Gm1	Gm2	Gm3	Mean Gm	Pp1	Pp2	Pp3	Mean Pp	P	Q-value	Log2FC	Up/Down	KEGG	PubChem	HMDB
Isobavachalcone	flavonoids	chalcones	Psoralea Corylifolia;Glycyrrhiza Uralensis;Glycyrrhiza Uralensis;Glycyrrhiza Uralensis;Broussonetia Papyrifera;Broussonetia Papyrifera;Broussonetia Papyrifera;Broussonetia Papyrifera	0.690405	DUWPGRAKHMEPCM-IZZDOVSWSA-N	CC(=CCC1=C(C=CC(=C1O)C(=O)C=CC2=CC=C(C=C2)O)O)C	C20H20O4	323.128	355.818	1.97446083069256	[M-H]	323.127;293.119;305.117;263.106;281.118	2.24869e-07	2.31587e-07	2.37298e-07	2.31251e-07	0.394333	0.504547	0.391576	0.430152	0.000319717	0.000756662	20.827	Up
Isoanhydroicaritin	flavonoids	flavonols;flavones	Sophora Flavescens;Euphorbia Pekinensis;Euphorbia Pekinensis;Scutellaria Lateriflora	0.62923	RJANATGWWPNKAL-UHFFFAOYSA-N	CC(=CCC1=C(C=C(C2=C1OC(=C(C2=O)O)C3=CC=C(C=C3)O)O)OC)C	C21H20O6	367.118	331.07	1.56013728676849	[M-H]	367.115;309.077;349.108;307.097;325.109	2.24869e-07	2.31587e-07	2.37298e-07	2.31251e-07	0.27567	0.332785	0.266405	0.29162	0.000148901	0.000419521	20.2662	Up
Melilotocarpan D			Dalbergia Odorifera;Dalbergia Odorifera	0.644032	TYCXZCXHNKDQCZ-UHFFFAOYSA-N	COC1=C(O)C2=C(C=C1)C1COC3=C(C=CC(OC)=C3O)C1O2	C17H16O6	317.102	319.046	1.45560424982098	[M+H]+	317.1;153.019;191.071;171.029;179.034	2.24869e-07	2.31587e-07	2.37298e-07	2.31251e-07	0.151527	0.214803	0.185643	0.183991	0.000548615	0.00119484	19.6017	Up
isoimperatorin	phenylpropanoids	Coumarins and derivatives	Saposhnikovia Divaricata;Notopterygium Incisum;Notopterygium Incisum;Citri Exocarpium Rubrum;Notopterygium Forbesii;Angelica Biserrata;Glehnia Littoralis;Catharanthus Roseus;Angelica Furcijuga;Rhododendron Dauricum;Rubus Idaeus;Rubus Idaeus;Angelica Dahurica;Angelica Dahurica;Angelica Dahurica;Angelica Decursiva;Angelica Decursiva;Angelica Gigas;Gardenia Jasminoides;Gardenia Jasminoides	0.946278	IGWDEVSBEKYORK-UHFFFAOYSA-N	O=C1OC=2C=C3OC=CC3=C(OCC=C(C)C)C2C=C1	C16H14O4	269.082	278.427	0.421062418601973	[M-H]-	269.083;165.019;254.059;227.071;65.003	2.24869e-07	2.31587e-07	2.37298e-07	2.31251e-07	0.0332719	0.0295427	0.0342429	0.0323525	2.27704e-05	0.000132516	17.0941	Up
Myristicin			Croton Tiglium;Artemisia Capillaris;Perilla Frutescens Var. Crispa;Perilla Frutescens Var. Crispa;Perilla Frutescens Var. Crispa;Eriobotrya Japonica;Eriobotrya Japonica;Eriobotrya Japonica;Fructus Carotae;Ziziphus Jujuba;Ligusticum Sinense;Ligusticum Sinense;Ligusticum Sinense;Pastinaca Sativa;Angelica Sinensis;Alpinia Katsumadai Hayat;Cornus Officinalis;Myristica Fragrans;Alpinia Speciosa;Rehman…	0.618838	BNWJOHGLIBDBOB-UHFFFAOYSA-N	COC1=CC(CC=C)=CC2=C1OCO2	C11H12O3	193.086	357.029	1.45032754910082	[M+H]+	151.075;193.086;165.091;107.049;93.07	2.24869e-07	2.31587e-07	2.37298e-07	2.31251e-07	0.0231077	0.0279994	0.0244499	0.0251857	6.61322e-05	0.000244551	16.7328	Up	C10480	4276	HMDB0035873
Gancaonin X			Glycyrrhiza Uralensis;Glycyrrhiza Uralensis;Glycyrrhiza Uralensis	0.697291	DRIPWQOGMJYOPU-UHFFFAOYSA-N	COC1=CC(O)=C(C=C1)C1COC2=CC3=C(C=CC(C)(C)O3)C=C2C1	C21H22O4	339.159	704.515	0.704699655359104	[M+H]+	151.038;271.096;105.034;339.291;69.07	2.24869e-07	2.31587e-07	2.37298e-07	2.31251e-07	0.0285745	0.0257071	0.0210058	0.0250958	0.000340631	0.000800821	16.7276	Up
Diosbulbin D	terpenoids	secoiridoid;mycrane_monoterpenoids;menthane_monoterpenoids;lavandulane;artemisane;cyclogeraniane	Dioscorea Bulbifera;Dioscorea Bulbifera	0.6444	FJCWYLRNGKSUCH-UHFFFAOYSA-N	CC12CC(OC(=O)C1CC(=O)C1C3CC(CC21)OC3=O)C1=COC=C1	C19H20O6	345.133	336.99	0.563372625817946	[M+H]+	191.071;345.132;181.05;163.075;53.353	2.24869e-07	1.11685e-05	2.37298e-07	3.87687e-06	0.335101	0.473154	0.397575	0.401943	0.000546899	0.00119845	16.6617	Up
N-gamma-Glutamyl-S-(1-propenyl)cysteine			Allium Sativum	0.640439	MUFSTXJBHAEIBT-GORDUTHDSA-N	C\C=C\SCC(NC(=O)CCC(N)C(O)=O)C(O)=O	C11H18N2O5S	291.099	480.293	0.147318887081276	[M+H]+	291.1;92.671;51.205;91.649;75.755	2.24869e-07	2.31587e-07	2.37298e-07	2.31251e-07	0.0104171	0.0127504	0.0116433	0.0116036	6.67358e-05	0.000244239	15.6148	Up
[6-acetyloxy-4-butanoyloxy-3,3a-dihydroxy-3,6,9-trimethyl-8-[(E)-2-methylbut-2-enoyl]oxy-2-oxo-4,5,6a,7,8,9b-hexahydroazuleno[4,5-b]furan-7-yl] octanoate	terpenoids	lavandulane;mycrane_monoterpenoids	Brassica Juncea;Brassica Juncea;Thapsia Garganica	1	IXFPJGBNCFXKPI-YBFXNURJSA-N	O=C(OC1C(=C2C3OC(=O)C(O)(C)C3(O)C(OC(=O)CCC)CC(OC(=O)C)(C)C2C1OC(=O)CCCCCCC)C)C(=CC)C	C34H50O12	673.317	718.685	0.834765029693333	[M+Na]+	151.038;673.425;92.669;105.069;672.412	2.24869e-07	2.31587e-07	2.37298e-07	2.31251e-07	0.0031841	0.0115405	0.00911674	0.00794713	0.0328511	0.0431931	15.0687	Up
Pseudobaptigenin	flavonoids	isoflavones	Spatholobus Suberectus Dunn;Agrimonia Pilosa;Agrimonia Pilosa;Agrimonia Pilosa;Agrimonia Pilosa;Ormosia Henryi;Dalbergia	0.625958	KNJNBKINYHZUGC-UHFFFAOYSA-N	OC1=CC2=C(C=C1)C(=O)C(=CO2)C1=CC2=C(OCO2)C=C1	C16H10O5	281.045	296.533	3.26125474523245	[M-H]-	281.046;253.051;92.689;52.63;251.036	2.24869e-07	2.31587e-07	2.37298e-07	2.31251e-07	0.00473935	0.0107157	0.00804672	0.00783394	0.0105608	0.0152402	15.048	Up
Licochalcone B	flavonoids	chalcones	Glycyrrhiza Inflata;Glycyrrhiza Kansuensis	0.669697	DRDRYGIIYOPBBZ-XBXARRHUSA-N	COC1=C(C=CC(=C1O)O)C=CC(=O)C2=CC=C(C=C2)O	C16H14O5	285.077	309.036	0.938450075142431	[M-H]	285.074;134.037;149.062;135.009;153.019	2.24869e-07	8.29405e-05	2.37298e-07	2.78009e-05	0.637194	0.59916	0.673002	0.636452	7.49942e-06	6.05067e-05	14.4826	Up
Icaritin	flavonoids	flavonols;flavones	Epimedium Koreanum;Epimedium Wanshanense;Anemarrhenae Rhizoma;Pharbitis Nil;Epimedium Sagittatum;Epimedium Sagittatum;Herba Sarcandrae;Epimedium Acuminatum	0.697732	TUUXBSASAQJECY-UHFFFAOYSA-N	CC(=CCC1=C2C(=C(C=C1O)O)C(=O)C(=C(O2)C3=CC=C(C=C3)OC)O)C	C21H20O6	367.118	427.765	1.4241029599725	[M-H]	367.115;349.108;311.13;203.072;321.114	2.24869e-07	7.14207e-06	2.37298e-07	2.53475e-06	0.0386125	0.048488	0.0617827	0.0496277	0.00178557	0.0030622	14.257	Up
Nepodin	Phenols		Rhamnus Frangula;Rumex Japonicus;Rumex Japonicus;Rumex Nepalensis;Rumex Nepalensis;Rumex Nepalensis;Rumex Acetosa;Rumex Acetosa;Rumex Dentatus;Rumex Obtusifolius;Rumex Patientia;Rumex Patientia	0.996434	DMLHPCALHMPJHS-UHFFFAOYSA-N	CC1=CC2=C(C(=CC=C2)O)C(=C1C(=O)C)O	C13H12O3	217.086	405.567	1.20987081052511	[M+H]	217.085;185.06;58.023;97.362;76.668	2.24869e-07	6.63759e-05	3.11863e-05	3.25957e-05	0.528505	0.684829	0.616789	0.610041	0.000175233	0.00047127	14.1919	Up
5,9-dihydroxy-5,7,7-trimethyl-4,5a,6,8,8a,9-hexahydro-1H-azuleno[5,6-c]furan-3-one	terpenoids	secoiridoid;mycrane_monoterpenoids;lavandulane;artemisane		0.756991	UUZWMJQAEYBHAO-UHFFFAOYSA-N	O=C1OCC2=C1CC(O)(C)C3CC(C)(C)CC3C2O	C15H22O4	305.117	534.806	0.217220517330111	[M+K]+	305.116;287.105;290.091;92.669;70.852	1.79749e-05	5.22485e-05	2.18627e-05	3.06954e-05	0.554486	0.567107	0.593643	0.571745	9.92997e-07	3.20467e-05	14.1851	Up
5-Methoxyflavanone	flavonoids	flavanones;dihydrochalcones		0.758687	YLLFUILNISGLHO-UHFFFAOYSA-N	COC1=CC=CC2=C1C(=O)CC(O2)C3=CC=CC=C3	C16H14O3	255.101	372.331	1.58081794077539	[M+H]+	151.038;255.101;131.049;240.079;103.054	0.000143764	7.4574e-05	0.000137768	0.000118702	1.22821	1.08678	1.10813	1.14104	1.31636e-05	9.16293e-05	13.2307	Up
7-Hydroxy-2-methyl-4-oxo-4H-1-benzopyran-5-carboxylic acid			Rheum Officinale	0.645699	ZCNVIPLKMDPDHM-UHFFFAOYSA-N	CC1=CC(=O)C2=C(C=C(O)C=C2O1)C(O)=O	C11H8O5	221.044	496.684	0.0501411820355577	[M+H]+	221.043;206.021;177.018;178.025;224.032	2.24869e-07	6.39803e-06	2.37298e-07	2.28673e-06	0.0180699	0.0217233	0.0221153	0.0206362	8.88067e-05	0.000289233	13.1396	Up
OBLIQUIN	phenylpropanoids	coumarins	Leontopodium Alpinum	0.762765	DUECABXXAMFFBH-UHFFFAOYSA-N	O=C1OC=2C=C3OCC(OC3=CC2C=C1)C(=C)C	C14H12O4	267.063	436.861	1.5236185283567	[M+Na]+	267.065;92.671;252.041;224.047;53.371	2.24869e-07	1.00657e-05	2.37298e-07	3.50929e-06	0.0322867	0.0307805	0.0293258	0.0307977	3.54388e-06	4.05832e-05	13.0994	Up
APIGENIN DIMETHYL ETHER	flavonoids	flavones	Andrographis Paniculata;Wikstroemia Indica;Aquilegia Ecalcarata;Rosmarinus Officinalis;Epimedium Sagittatum;Epimedium Sagittatum;Lonicera Japonica;Lonicera Japonica;Salvia Staminea;Scutellaria Lateriflora;Portulaca Grandiflora;Portulaca Grandiflora	0.704618	LZERJKGWTQYMBB-UHFFFAOYSA-N	O=C1C=C(OC=2C=C(OC)C=C(O)C12)C=3C=CC(OC)=CC3	C17H14O5	297.077	345.252	0.570991493215828	[M-H]-	297.076;253.051;281.046;161.024;298.079	2.24869e-07	3.50969e-05	1.87904e-05	1.80374e-05	0.145788	0.135285	0.138329	0.139801	1.48396e-06	2.92669e-05	12.9201	Up
Xanthohumol	flavonoids	chalcones	Libanotis Buchtormensis	0.69205	ORXQGKIUCDPEAJ-YRNVUSSQSA-N	CC(=CCC1=C(C(=C(C=C1O)OC)C(=O)C=CC2=CC=C(C=C2)O)O)C	C21H22O5	353.139	343.068	2.82530562625908	[M-H]	353.139;335.13;311.128;293.119;219.066	6.77178e-06	2.31587e-07	2.37298e-07	2.41355e-06	0.0127105	0.0166219	0.0145261	0.0146195	0.000206089	0.000530156	12.5644	Up
Notopterol	phenylpropanoids	Coumarins and derivatives	Panax Pseudo-Ginseng	0.854697	BKIACVAZUKISOR-MKMNVTDBSA-N	CC(=CC(CC(=CCOC1=C2C=CC(=O)OC2=CC3=C1C=CO3)C)O)C	C21H22O5	355.154	310.156	2.04638091112216	[M+H]	355.155;177.053;181.05;163.039;131.049	8.02394e-06	2.31587e-07	2.37298e-07	2.83094e-06	0.0130321	0.0170284	0.0163191	0.0154599	0.000231512	0.000587049	12.415	Up
Phloretin	flavonoids	dihydrochalcones	Rubus Idaeus;Rubus Idaeus;Phlegmariurus Austrosinicus;Croton Tiglium;Citrus Limon;Citrus Limon;Citrus Limon	0.81884	VGEREEWJJVICBM-UHFFFAOYSA-N	O=C(C=1C(O)=CC(O)=CC1O)CCC2=CC=C(O)C=C2	C15H14O5	275.091	162.294	0.217380172500172	[M+H]+	107.049;169.05;275.094;92.671;50.859	2.24869e-07	2.31587e-07	2.37298e-07	2.31251e-07	0.000972689	0.00150566	0.00114713	0.00120849	0.00152943	0.00277014	12.3515	Up	C00774	4788	HMDB0003306
Isoglycycoumarin	phenylpropanoids	coumarins	Glycyrrhiza Aspera;Glycyrrhiza Uralensis;Glycyrrhiza Uralensis;Glycyrrhiza Uralensis	0.662076	PHHAXWBLJNBVNS-UHFFFAOYSA-N	COC1=C2C=C(C(=O)OC2=CC2=C1CCC(C)(C)O2)C1=C(O)C=C(O)C=C1	C21H20O6	369.133	289.201	0.942654894104243	[M+H]+	369.133;297.075;282.052;351.12;323.129	1.45299e-05	6.13853e-05	2.37298e-07	2.53842e-05	0.112349	0.123881	0.116184	0.117471	4.14471e-06	4.20392e-05	12.1761	Up
Glycyrol	phenylpropanoids	coumarins	Brassica Rapa;Amygdalus Communis;Cauliflory Brassica;Cymose Brassica;Brassica Oleracea;Brassica Oleracea;Brassica Oleracea;Glycyrrhiza Uralensis;Glycyrrhiza Uralensis;Glycyrrhiza Uralensis;Brassica;Sisymbrium Officinale;Sisymbrium Officinale;Isatis Indigotica;Polygonum Tinctorium;Polygonum Tinctorium;Polygonum Tinctorium	0.706073	LWESBHWAOZORCQ-UHFFFAOYSA-N	COC1=C(CC=C(C)C)C(O)=CC2=C1C1=C(C3=C(O1)C=C(O)C=C3)C(=O)O2	C21H18O6	367.115	336.708	0.575971102206777	[M+H]+	367.117;217.085;121.065;51.471;55.567	2.24869e-07	2.31587e-07	1.50683e-05	5.17492e-06	0.0172079	0.0361556	0.0143016	0.022555	0.0301854	0.0398358	12.0896	Up
Glabranine	flavonoids	dihydrochalcones;flavanones	Digitalis Purpurea;Glycyrrhiza Glabra;Glycyrrhiza Glabra;Digitalis Lanata;Glycyrrhiza Uralensis;Glycyrrhiza Uralensis;Glycyrrhiza Uralensis;Glycyrrhiza Lepidota	0.732992	DAWSYIQAGQMLFS-UHFFFAOYSA-N	CC(=CCC1=C(C=C(C2=C1OC(CC2=O)C3=CC=CC=C3)O)O)C	C20H20O4	323.128	392.935	1.88302312006546	[M-H]-	323.127;305.116;281.117;119.05;253.086	9.81334e-06	4.88054e-06	7.48555e-06	7.39314e-06	0.0262871	0.0304439	0.0342922	0.0303411	0.000194696	0.000511978	12.0028	Up
Flavanone base +2O, 1MeO	flavonoids	flavanones;dihydrochalcones	Blumea Glomerata;Rhus Retinorrhoea;Piper Crassinervium;Artemisia Campestris;Artemisia Campestris;Betula;Euphorbia Helioscopia;Juglans;Prunus Pseudocerasus	0.721234	DJOJDHGQRNZXQQ-UHFFFAOYSA-N	O=C2C3=C(O)C=C(OC)C=C3(OC(C1=CC=C(O)C=C1)C2)	C16H14O5	287.091	310.605	0.0643461905908081	[M+H]+	287.092;137.024;177.053;145.029;163.038	0.000210282	0.000279513	0.000136695	0.00020883	0.753218	0.770601	0.734917	0.752912	2.10304e-07	3.7329e-05	11.8159	Up
Neobavaisoflavone	flavonoids	isoflavones	Psoralea Corylifolia;Erythrina Latissima	0.660669	OBGPEBYHGIUFBN-UHFFFAOYSA-N	CC(=CCC1=C(C=CC(=C1)C2=COC3=C(C2=O)C=CC(=C3)O)O)C	C20H18O4	321.113	404.051	0.851869802790885	[M-H]	321.115;293.119;279.103;251.108;217.051	5.11195e-06	5.21855e-05	4.56927e-05	3.43301e-05	0.111679	0.110914	0.135138	0.119244	0.00011526	0.000346755	11.7622	Up
Flavokawain A	flavonoids	chalcones	Pycnarrhena Longifolia	0.808106	CGIBCVBDFUTMPT-RMKNXTFCSA-N	COC1=CC=C(C=C1)C=CC(=O)C2=C(C=C(C=C2OC)OC)O	C18H18O5	313.108	311.969	0.646274219175013	[M-H]	313.109;283.063;298.084;255.067;297.076	2.98497e-05	1.79022e-05	3.04868e-05	2.60796e-05	0.0739582	0.0929466	0.101853	0.0895859	0.000404021	0.000925339	11.7461	Up
Glycyrin	phenylpropanoids	coumarins	Glycyrrhiza Uralensis;Glycyrrhiza Uralensis;Glycyrrhiza Uralensis	0.687548	FWWGXZYUURXJLK-UHFFFAOYSA-N	COC1=CC2=C(C=C(C(=O)O2)C2=C(O)C=C(O)C=C2)C(OC)=C1CC=C(C)C	C22H22O6	383.148	489.612	2.66622019808831	[M+H]+	121.064;383.15;233.08;92.671;337.143	5.21452e-06	2.02372e-05	2.37298e-07	8.56302e-06	0.028405	0.0331842	0.0258528	0.0291473	0.000171154	0.000467381	11.733	Up
Flavanone base + 3O, 1Prenyl	flavonoids	dihydrochalcones;flavanones	Erythrina Latissima;Broussonetia Papyrifera;Broussonetia Papyrifera;Broussonetia Papyrifera;Broussonetia Papyrifera	0.669597	CGKWSLSAYABZTL-UHFFFAOYSA-N	O=C2C3=C(O)C=C(O)C=C3(OC(C1=CC=C(O)C(=C1)CC=C(C)C)C2)	C20H20O5	341.138	293.954	0.34239060723364	[M+H]+	341.136;175.04;201.055;131.049;167.033	2.24869e-07	1.43137e-05	2.37298e-07	4.92528e-06	0.0113902	0.0161773	0.0209486	0.016172	0.00423486	0.00650812	11.681	Up
Sativanone			Dalbergia Odorifera;Dalbergia Odorifera	0.772388	JOVYBWHPTQRVNZ-UHFFFAOYSA-N	COC1=CC(OC)=C(C=C1)C1COC2=C(C=CC(O)=C2)C1=O	C17H16O5	301.107	268.518	1.28263853174692	[M+H]+	301.107;137.024;191.071;163.038;155.034	0.000253955	0.000483593	0.000266904	0.000334817	0.861765	1.02115	0.939824	0.940915	3.38281e-05	0.00016012	11.4565	Up
Loureirin A	flavonoids	dihydrochalcones	Nelumbo Nucifera;Nelumbo Nucifera;Nelumbo Nucifera;Nelumbo Nucifera;Nelumbo Nucifera;Nelumbo Nucifera;Nelumbo Nucifera	0.924751	RSAIVLRELNGZEY-UHFFFAOYSA-N	COC1=CC(=C(C=C1)CCC(=O)C2=CC=C(C=C2)O)OC	C17H18O4	285.113	380.092	0.641178002430319	[M-H]	285.111;136.016;149.024;108.022;107.013	2.24869e-07	6.23049e-06	3.69337e-06	3.38291e-06	0.011402	0.00780269	0.00916094	0.00945521	0.000841347	0.00166859	11.4486	Up
Pinocembrin	flavonoids	flavanones;dihydrochalcones	Piper Nigrum;Prunus;Helichrysum;Dalbergia Odorifera;Dalbergia Odorifera;Broussonetia Papyrifera;Broussonetia Papyrifera;Broussonetia Papyrifera;Broussonetia Papyrifera;Carya Cathayensis;Alpinia Officinarum);Goniothalamus Griffithii;Glycyrrhiza;Alpinia Katsumadai Hayat;Glycyrrhiza Uralensis;Glycyrrhiza Uralensis;Glycyrrhiza Uralensis;Glycyrrhiza Glabra;Glycyrrhiza Glabra;Syzygium Samarangense;Heli…	0.955789	URFCJEUYXNAHFI-UHFFFAOYSA-N	O=C2C3=C(O)C=C(O)C=C3(OC(C1=CC=CC=C1)C2)	C15H12O4	255.066	370.782	1.28113932222886	[M-H]-	255.067;213.055;151.003;219.846;107.014	4.93494e-05	8.41729e-05	8.08844e-05	7.14689e-05	0.179784	0.167104	0.176866	0.174585	1.39357e-06	3.09198e-05	11.2543	Up
Pectolinarigenin	flavonoids	flavones	Cirsium Japonicum;Schizonepeta Tenusfolia;Trollius Chinensis;Ephedra Sinica;Ephedra Sinica	0.958054	GPQLHGCIAUEJQK-UHFFFAOYSA-N	COC1=CC=C(C=C1)C2=CC(=O)C3=C(O2)C=C(C(=C3O)OC)O	C17H14O6	313.071	262.839	1.96981269097473	[M-H]	298.049;313.073;283.022;255.029;92.688	7.78453e-06	1.81267e-05	8.01705e-06	1.13094e-05	0.0258709	0.0243585	0.0271757	0.0258017	5.9149e-06	5.24948e-05	11.1557	Up
Fraxetin	phenylpropanoids	coumarins	Tripterygium Wilfordii;Acer Nikoense;Fraxinus Floribunda;Fraxinus Floribunda;Saposhnikovia Divaricata;Fraxinus Bungeana;Aesculus Hippocastanum;Actinidia Chinensis;Fraxinus Chinensis;Rhamnus Cathartica;Aesculus Chinensis;Aesculus Chinensis;Bupleurum Chinense;Bupleurum Chinense;Rhamnus Frangula;Fraxini Cortex;Aesculus Turbinata;Fraxinus Ornus;Fraxinus Ornus	0.768165	HAVWRBANWNTOJX-UHFFFAOYSA-N	COC1=C(C(=C2C(=C1)C=CC(=O)O2)O)O	C10H8O5	209.044	286.197	1.0634518453572	[M+H]	209.043;207.029;225.039;191.071;78.26	1.51135e-05	2.31587e-07	2.37298e-07	5.19412e-06	0.00970495	0.0111371	0.00947699	0.0101063	4.12715e-05	0.000183142	10.9261	Up
Flavanone base + 6O	flavonoids	flavanones;flavanonols;dihydrochalcones	Hovenia Dulcis;Hovenia Dulcis;Hovenia Dulcis;Hovenia Dulcis;Ampelopsis Japonica;Ampelopsis Japonica;Ampelopsis Megalophylla;Cedrus;Ampelopsis Grossedentata;Rhododendron Cinnabarinum Hook.F.;Cercidiphyllum Japonicum;Cercidiphyllum Japonicum	0.990133	KJXSIXMJHKAJOD-UHFFFAOYSA-N	O=C2C3=C(O)C=C(O)C=C3(OC(C1=CC(O)=C(O)C(O)=C1)C2(O))	C15H12O8	319.046	63.4224	0.782566659272692	[M-H]-	193.013;125.024;175.003;319.154;191.035	2.24869e-07	2.31587e-07	2.37298e-07	2.31251e-07	0.000174057	0.000249679	0.000861486	0.000428408	0.12053	0.143104	10.8553	Insignificant
4-Hydroxyphthalide			Sargassum;Sargassum	0.926901	ZSCIMKFWMUXNBS-UHFFFAOYSA-N	OC1=CC=CC2=C1COC2=O	C8H6O3	151.039	626.486	0.596888140130099	[M+H]+	151.038;108.02;68.997;65.038;67.054	4.11947e-05	5.01098e-05	2.37298e-07	3.05139e-05	0.052021	0.0558408	0.0541308	0.0539975	1.05093e-06	3.10901e-05	10.7892	Up
6-Formylumbelliferone	phenylpropanoids	coumarins	Citrus Medica;Citrus Tamurana;Citrus Tamurana	0.778519	YYVVBACXPUHKFH-UHFFFAOYSA-N	OC1=C(C=O)C=C2C=CC(=O)OC2=C1	C10H6O4	191.034	489.812	0.931919856669508	[M+H]+	191.034;176.01;194.021;163.038;139.983	0.0011088	0.000959814	0.000938738	0.00100245	1.57014	1.72845	1.73864	1.67908	6.65223e-06	5.75986e-05	10.7099	Up
4'-O-Methylkanzonol W	phenylpropanoids	coumarins	Fabaceae	0.67179	HYXYVJUECMXNLJ-UHFFFAOYSA-N	COC1=CC(O)=C(C=C1)C1=CC2=C(OC1=O)C1=C(OC(C)(C)C=C1)C=C2	C21H18O5	351.123	395.813	1.71473127446094	[M+H]+	351.12;323.129;308.105;307.097;281.079	0.000260997	0.000899417	0.000325983	0.000495466	0.718118	0.83336	0.757101	0.769526	2.22159e-05	0.000131444	10.601	Up
karanjin	flavonoids	flavones;flavonols	Aconitum Carmichaeli;Aconitum Carmichaeli;Derris Mollis;Seseli Campestre;Pongamia Pinnata	0.859994	LKPQNZRGGNOPPU-UHFFFAOYSA-N	O=C1C(OC)=C(OC2=C3C=COC3=CC=C12)C=4C=CC=CC4	C18H12O4	315.062	468.341	1.15281533250306	[M+Na]+	315.064;92.671;51.293;277.047;89.905	0.000155258	0.000678742	0.000152887	0.000328962	0.487072	0.532584	0.441491	0.487049	5.0146e-05	0.000200021	10.5319	Up
5-hydroxy-8,8-dimethyl-6-(2-methylpropanoyl)-4-phenylpyrano[2,3-h]chromen-2-one	phenylpropanoids	coumarins	Mesua Ferrea	0.60431	SVCPILBFQWTZFW-UHFFFAOYSA-N	CC(C)C(=O)C1=C(O)C2=C(OC(=O)C=C2C3=CC=CC=C3)C4=C1OC(C)(C)C=C4	C24H22O5	391.151	363.708	0.161415728929456	[M+H]+	391.151;149.024;57.07;287.092;92.666	2.24869e-07	0.000133674	2.37298e-07	4.4712e-05	0.059309	0.0738691	0.0567624	0.0633135	0.000288199	0.000691289	10.4676	Up
5-[6-(3-hydroxy-4-methoxyphenyl)-1,3,3a,4,6,6a-hexahydrofuro[3,4-c]furan-3-yl]-2-methoxyphenol	phenylpropanoids	lignans	Smilax Scobinicaulis C.H.Wright;Clematis Chinensis;Claviceps Purpurea;Claviceps Purpurea	0.751092	VRHZMFGDDGFRLP-UHFFFAOYSA-N	OC1=CC(=CC=C1OC)C2OCC3C(OCC23)C4=CC=C(OC)C(O)=C4	C20H22O6	381.133	439.474	1.09216660748664	[M+Na]+	219.064;261.074;201.055;293.118;339.124	2.24869e-07	0.000103872	0.00013693	8.03424e-05	0.104546	0.0973521	0.10292	0.101606	1.26825e-06	3.00152e-05	10.3045	Up
Demethoxycurcumin	Phenols		Curcuma Longa;Curcuma Longa;Curcuma Zedoaria;Curcuma Zedoaria	0.766142	HJTVQHVGMGKONQ-LUZURFALSA-N	COC1=C(C=CC(=C1)C=CC(=O)CC(=O)C=CC2=CC=C(C=C2)O)O	C20H18O5	339.123	335.224	1.47542811651237	[M+H]	339.124;223.076;219.065;210.068;149.024	0.000288446	0.000634507	0.000309439	0.000410797	0.449574	0.508668	0.524205	0.494149	2.65955e-05	0.000140917	10.2323	Up
Lawsone	quinones	β-naphthoquinones	Lawsonia Inermis;Lawsonia Alba;Piper Longum	1	WVCHIGAIXREVNS-UHFFFAOYSA-N	C1=CC=C2C(=C1)C(=CC(=O)C2=O)O	C10H6O3	175.038	454.231	3.19072618108539	[M+H]	175.04;178.025;160.015;91.054;145.04	0.00046534	0.00167865	0.000457865	0.000867286	0.887791	0.933242	0.856026	0.892353	2.38601e-06	3.52931e-05	10.0069	Up
5-Hydroxy-6,7-dimethoxyflavone	flavonoids	flavones	Mosla Chinensis;Elsholtzia Ciliata;Elsholtzia Ciliata;Elsholtzia Ciliata	0.946936	SIVAITYPYQQYAP-UHFFFAOYSA-N	O=C1C=C(OC=2C=C(OC)C(OC)=C(O)C12)C=3C=CC=CC3	C17H14O5	297.077	314.291	0.216728985964055	[M-H]-	282.054;267.031;297.076;239.037;92.689	2.24869e-07	9.80188e-05	2.26044e-05	4.02827e-05	0.0418298	0.0316238	0.0448634	0.039439	0.00059861	0.00128016	9.93525	Up
Eupatilin	flavonoids	flavones	Artemisia Asiatica;Artemisia Rubripes Nakai;Helianthus Annuus;Helianthus Annuus;Helianthus Annuus;Helianthus Annuus;Eupatorium Semiserratum;Ephedra Sinica;Ephedra Sinica;Chrysanthemum Indicum;Chrysanthemum Morifolium;Schizonepeta Tenusfolia;Artemisia Argyi;Citrus Reticulata;Citrus Reticulata	0.697386	DRRWBCNQOKKKOL-UHFFFAOYSA-N	COC1=C(C=C(C=C1)C2=CC(=O)C3=C(O2)C=C(C(=C3O)OC)O)OC	C18H16O7	343.082	354.334	0.577866864296157	[M-H]	313.036;343.082;328.058;285.039;92.689	1.47747e-05	1.89939e-05	6.56992e-06	1.34462e-05	0.0110032	0.0121806	0.0141714	0.0124517	0.000176627	0.000471448	9.85493	Up	C10040	5273755	HMDB0029469
7-Methoxy-4-methylcoumarin	phenylpropanoids	coumarins	Cnidium Monnieri	0.887961	UDFPKNSWSYBIHO-UHFFFAOYSA-N	CC1=CC(=O)OC2=C1C=CC(=C2)OC	C11H10O3	191.07	308.872	0.901274228323269	[M+H]	191.069;163.076;148.052;132.056;176.048	0.000494436	0.000371459	0.000231677	0.000365857	0.278318	0.352982	0.202977	0.278092	0.00303704	0.00487851	9.57007	Up
Gibberellic Acid	terpenoids	iridoid;lavandulane;artemisane;mycrane_monoterpenoids;menthane_monoterpenoids;secoiridoid	Pharbitis Purpurea;Pharbitis Nil;Pisum Sativum	0.672309	IXORZMNAPKEEDV-UHFFFAOYSA-N	CC12C(C=CC3(C1C(C45C3CCC(C4)(C(=C)C5)O)C(=O)O)OC2=O)O	C19H22O6	345.134	97.3276	0.155740643860236	[M-H]-	345.133;257.154;161.097;119.087;83.051	2.24869e-07	2.31587e-07	2.37298e-07	2.31251e-07	0.000204271	0.000194248	0.000104002	0.000167507	0.00631266	0.00933748	9.50055	Up
Oleanolic acid	terpenoids	cyclogeraniane;mycrane_monoterpenoids;menthane_monoterpenoids;lavandulane;artemisane;secoiridoid	Ampelopsis Japonica;Ampelopsis Japonica;Glycyrrhiza Uralensis;Glycyrrhiza Uralensis;Glycyrrhiza Uralensis;Achyranthes Bidentata;Paeonia Lactiflora;Paeonia Lactiflora;Patrinia Heterophylla;Rubus Idaeus;Rubus Idaeus;Plantaginis Semen;Styrax Benzoin;Uncaria Rhynchophylla;Euonymus Alatus;Euonymus Alatus;Glechoma Hederacea;Anemone Chinensis);Clematis Chinensis;Paederia Scandens;Paederia Scandens;Humul…	0.999442	MIJYXULNPSFWEK-UHFFFAOYSA-N	CC1(CCC2(CCC3(C(=CCC4C3(CCC5C4(CCC(C5(C)C)O)C)C)C2C1)C)C(=O)O)C	C30H48O3	455.353	710.671	0.412849923861284	[M-H]-	455.352;50.597;456.358;92.689;51.683	2.24869e-07	2.31587e-07	2.37298e-07	2.31251e-07	0.000172707	0.000160992	0.000115207	0.000149635	0.00104288	0.00201207	9.33777	Up	C17148	10494	HMDB0002364
6-Methoxymellein			Alhagi Pseudalhagi;Daucus Carota;Daucus Carota;Daucus Carota;Lophophora Williamsii;Lophophora Williamsii	0.893955	AIFNAMVERSBWPS-UHFFFAOYSA-N	COC1=CC(O)=C2C(=O)OC(C)CC2=C1	C11H12O4	209.081	308.616	0.967030359035911	[M+H]+	191.069;163.076;148.052;176.047;160.051	2.38064e-05	0.000230919	0.000154736	0.000136487	0.0816291	0.103573	0.0575288	0.0809102	0.00371022	0.00580232	9.21141	Up
Licochalcone-C	flavonoids	chalcones	Glycyrrhiza Inflata	0.843434	WBDNTJSRHDSPSR-UHFFFAOYSA-N	O=C(C=CC=1C=CC(O)=C(C=1(OC))CC=C(C)C)C2=CC=C(O)C=C2	C21H22O4	337.135	469.919	28.4512360317652	[M-H]-	337.146;295.133;233.084;163.003;279.064	5.24215e-06	2.31587e-07	7.65296e-06	4.37556e-06	0.00203363	0.00230426	0.00304041	0.00245943	0.00122702	0.00230471	9.13464	Up
Cimetidine	alkaloid	imidazole alkaloi	Lindelofia Stylosa;Lindelofia Stylosa	0.681238	AQIXAKUUQRKLND-UHFFFAOYSA-N	C\N=C(\NCCSCC1=C(C)NC=N1)NC#N	C10H16N6S	253.122	507.161	0.192446976563242	[M+H]+	253.122;115.054;57.07;238.098;67.054	4.73627e-06	1.88839e-05	1.1593e-05	1.17377e-05	0.00629821	0.00660869	0.00651651	0.00647447	2.47685e-07	1.75857e-05	9.10747	Up	C06952	2756	HMDB0014644
hirsutanone	terpenoids		Viscum Cruciatum;Alnus Japonica	0.650876	VWHYFMQKJYFLCC-DUXPYHPUSA-N	O=C(C=CCCC1=CC=C(O)C(O)=C1)CCC2=CC=C(O)C(O)=C2	C19H20O5	329.137	397.747	1.77374700739578	[M+H]+	165.055;329.1;92.671;191.069;313.068	9.53365e-05	0.00101816	0.000141423	0.000418307	0.220577	0.227965	0.196697	0.21508	2.21564e-05	0.000133314	9.00609	Up
Isoamericanol A			Phytolacca Americana;Phytolacca Americana	0.601689	PPZYUSOIUGJLFB-UPHRSURJSA-N	OC\C=C/C1=CC2=C(OC(CO)C(O2)C2=CC(O)=C(O)C=C2)C=C1	C18H18O6	331.117	229.462	1.0595477889386	[M+H]+	167.033;331.119;191.071;185.045;163.076	0.000162918	0.000132052	0.000167732	0.000154234	0.0591507	0.093669	0.075305	0.0760416	0.00159988	0.00282567	8.94552	Up
methyl orsellinate			Umbilicaria Hypococcinea;Parochetus Communis;Dianella Ensifolia;Dianella Ensifolia	0.629769	NCCWCZLEACWJIN-UHFFFAOYSA-N	O=C(OC)C=1C(O)=CC(O)=CC1C	C9H10O4	205.049	395.635	2.28898203037409	[M+Na]+	205.048;190.026;149.024;208.035;175.002	0.000115548	8.86826e-05	0.000111228	0.000105153	0.0436958	0.0539157	0.0494544	0.049022	7.83228e-05	0.000259856	8.8648	Up
Primuliten	flavonoids	flavones		0.997749	IYBLVRRCNVHZQJ-UHFFFAOYSA-N	C1=CC=C(C=C1)C2=CC(=O)C3=C(O2)C=CC=C3O	C15H10O3	239.07	283.703	0.94622424792233	[M+H]+	239.069;57.07;137.022;90.788;54.381	8.91062e-05	9.50687e-05	4.15689e-05	7.52479e-05	0.0453811	0.0306646	0.0271645	0.0344034	0.00354432	0.0055674	8.83668	Up
Cinnamyl alcohol			Etrapanax Papyriferus;Liquidambar Orientalis;Cinnamomum Cassia;Cinnamomum Cassia;Foeniculum Vulgare;Foeniculum Vulgare;Foeniculum Vulgare;Lycii Cortex;Plantago Major;Ephedra Equisetina;Peru Smelling Glue;Scrophularia Nodosa;Stellera Chamaejasme;Stellera Chamaejasme;Erythroxylum Coca;Rehmannia Glutinosa;Rehmannia Glutinosa;Rehmannia Glutinosa;Rehmannia Glutinosa;Rehmannia Glutinosa;Rehmannia Gluti…	0.975712	OOCCDEMITAIZTP-UHFFFAOYSA-N	OCC=CC1=CC=CC=C1	C9H10O	135.08	489.107	2.3732356097877	[M+H]+	135.081;103.054;79.054;57.034;93.07	0.000905452	0.00080722	0.000721543	0.000811405	0.326527	0.359099	0.362003	0.34921	6.76369e-06	5.71693e-05	8.74946	Up
Quercetin	flavonoids	flavonols;flavones	Tussilago Farfara;Zanthoxylum Bungeanum;Nelumbo Nucifera;Nelumbo Nucifera;Nelumbo Nucifera;Nelumbo Nucifera;Nelumbo Nucifera;Nelumbo Nucifera;Nelumbo Nucifera;Elsholtzia Ciliata;Elsholtzia Ciliata;Elsholtzia Ciliata;Pyrrosia Lingua;Pyrrosia Lingua;Pyrrosia Lingua;Syzygium Samarangense;Panax Pseudo-Ginseng;Artemisia Apiacea;Polygonum Aviculare;Actinidia Chinensis;Aesculus Chinensis;Aesculus Chinen…	1	REFJWTPEDVJJIY-UHFFFAOYSA-N	C1=CC(=C(C=C1C2=C(C(=O)C3=C(C=C(C=C3O2)O)O)O)O)O	C15H10O7	303.05	203.247	0.551486144884901	[M+H]	303.048;56.999;55.126;285.187;70.147	2.24869e-07	2.31587e-07	1.49775e-05	5.14466e-06	0.00252337	0.00181774	0.00166521	0.00200211	0.00164591	0.00286421	8.60423	Up	C00389	5280343	HMDB0005794
6-Demethoxytangeretin	flavonoids	flavones	Bos Taurus Domesticus Gmelin;Bos Taurus Domesticus Gmelin;Bos Taurus Domesticus Gmelin;Bos Taurus Domesticus Gmelin;Citri Grandis Exocarpium;Citrus Aurantium;Citrus Aurantium;Citrus Aurantium;Citrus Aurantium;Citrus Aurantium;Citrus Aurantium	0.647224	DDGJUTBQQURRGE-UHFFFAOYSA-N	COC1=CC=C(C=C1)C2=CC(=O)C3=C(O2)C(=C(C=C3OC)OC)OC	C19H18O6	343.117	326.671	0.110287714785908	[M+H]	343.116;327.087;328.094;299.091;54.893	0.000192035	0.000797626	0.000226051	0.000405237	0.147092	0.147247	0.164127	0.152822	1.12754e-05	8.33908e-05	8.55887	Up
Plathymenin	flavonoids	flavanones;dihydrochalcones	Spatholobus Suberectus Dunn	0.769617	ZIKILYZOICUSQT-UHFFFAOYSA-N	O=C1C2=CC(O)=C(O)C=C2OC(C3=CC=C(O)C(O)=C3)C1	C15H12O6	287.056	189.851	1.3736134845418	[M-H]-	151.003;135.045;287.057;107.013;125.024	5.05797e-06	5.18935e-05	9.6637e-06	2.2205e-05	0.00836716	0.00688459	0.00821037	0.00782071	7.75882e-05	0.000259847	8.46027	Up
(S)-Isosclerone			Juglans Mandshurica;Juglans Mandshurica	0.858348	ZXYYTDCENDYKBR-UHFFFAOYSA-N	OC1CCC(=O)C2=C1C=CC=C2O	C10H10O3	179.07	441.671	0.332070001961161	[M+H]+	179.07;149.024;164.046;147.043;109.101	0.000159839	5.69946e-05	6.68404e-05	9.45579e-05	0.0282725	0.0372197	0.033709	0.0330671	0.000223647	0.000571185	8.44998	Up
Myricitrin	flavonoids	flavones;flavonols	Cephalanthus Occidentalis;Sedum Aizoon;Sedum Aizoon	0.667567	DCYOADKBABEMIQ-UHFFFAOYSA-N	CC1OC(OC2=C(OC3=CC(O)=CC(O)=C3C2=O)C2=CC(O)=C(O)C(O)=C2)C(O)C(O)C1O	C21H20O12	465.102	96.4766	2.54365200455119	[M+H]+	303.05;92.671;85.028;61.028;68.329	6.2522e-05	2.31587e-07	2.37298e-07	2.0997e-05	0.00829542	0.00534008	0.00573091	0.00645547	0.00226341	0.00375473	8.2642	Up	C10108	5352000	HMDB0034360
3beta,6beta-Dihydroxynortropane	alkaloid	piperidines	Morus Alba;Morus Alba;Morus Alba;Morus Alba	0.895718	MVUIPZFMWQBRCM-UHFFFAOYSA-N	OC1CC2CC(O)CC1N2	C7H13NO2	144.102	30.9734	1.43553164393036	[M+H]+	144.102;98.096;58.065;84.081;70.065	0.003342	0.0129099	0.00513168	0.00712786	2.01721	2.15772	2.04136	2.07209	1.17524e-06	3.2093e-05	8.18341	Up
Crebanine	alkaloid	isoquinolines_2;tetrahydroisoquinolines	;Stephania epigaea Lo	0.7192	UVDQDNQWGQFIAO-UHFFFAOYSA-N	CN1CCC2=CC3=C(C4=C2C1CC5=C4C=CC(=C5OC)OC)OCO3	C20H21NO4	340.151	528.504	2.04677167551031	[M+H]	340.152;236.089;235.087;234.083;233.08	0.000239679	9.55583e-05	0.000211068	0.000182102	0.0512838	0.0550091	0.0518534	0.0527154	1.41874e-06	2.96267e-05	8.17734	Up
Isoliquiritigenin	flavonoids	chalcones	Panicum Miliaceum	0.963001	DXDRHHKMWQZJHT-FPYGCLRLSA-N	C1=CC(=CC=C1C=CC(=O)C2=C(C=C(C=C2)O)O)O	C15H12O4	257.081	289.814	0.91226270698562	[M+H]	257.08;137.024;147.044;239.07;256.264	0.000391198	0.000601158	0.000269777	0.000420711	0.13917	0.0997981	0.12167	0.120213	0.000462098	0.00103826	8.15855	Up
2-(3,4-dimethoxyphenyl)-3,5,7-trimethoxychromen-4-one	flavonoids	flavones;flavonols	Melicope Triphylla;Boesenbergia Rotunda;Callicarpa Formosana	0.717064	ALGDHWVALRSLBT-UHFFFAOYSA-N	COc1cc(OC)c2c(=O)c(OC)c(oc2c1)c3ccc(OC)c(OC)c3	C20H20O7	373.128	349.62	0.925844144131053	[M+H]+	373.127;358.105;343.079;92.671;52.147	3.80593e-05	8.05704e-05	6.10317e-05	5.98871e-05	0.0146139	0.0173733	0.0175388	0.0165087	6.49358e-05	0.000247873	8.10676	Up
Calycosin	flavonoids	isoflavones	Thermopsis;Cladrastis;Hedysari Radix;Trifolium Spp.;Sophora;S. Pallidum;Peru Smelling Glue;Cadia Spp.;Pterocarpus;Bowdichia Spp.;Erycibe Expansa	0.790103	ZZAJQOPSWWVMBI-UHFFFAOYSA-N	COC1=C(C=C(C=C1)C2=COC3=C(C2=O)C=CC(=C3)O)O	C16H12O5	283.061	304.267	0.844977634113648	[M-H]	283.063;241.051;135.009;91.019;153.018	0.000714289	0.000827361	0.000802799	0.000781483	0.200674	0.191204	0.191253	0.194377	4.19087e-07	1.8597e-05	7.95843	Up
4'-Methoxyacetophenone			Ligusticum Sinense;Ligusticum Sinense;Ligusticum Sinense;Polygonum Cuspidatum;Polygonum Cuspidatum;Angelica Biserrata;Oroxylum Indicum	0.936759	NTPLXRHDUXRPNE-UHFFFAOYSA-N	COC1=CC=C(C=C1)C(C)=O	C9H10O2	151.075	357.175	1.50990142367754	[M+H]+	151.075;107.049;108.056;91.054;135.043	0.000412299	0.000443513	0.000388113	0.000414642	0.0895799	0.108248	0.095863	0.0978969	5.88508e-05	0.000232134	7.88325	Up
5,7-dihydroxy-2-(4-hydroxyphenyl)-8-[3,4,5-trihydroxy-6-(hydroxymethyl)oxan-2-yl]-6-(3,4,5-trihydroxyoxan-2-yl)chromen-4-one	flavonoids	flavones	Arisaema Consanguineum;Glycyrrhiza Uralensis;Glycyrrhiza Uralensis;Glycyrrhiza Uralensis;Artemisia Apiacea	0.63107	OVMFOVNOXASTPA-UHFFFAOYSA-N	O=C1C=C(OC2=C1C(O)=C(C(O)=C2C3OC(CO)C(O)C(O)C3O)C4OCC(O)C(O)C4O)C=5C=CC(O)=CC5	C26H28O14	565.155	57.5945	0.30645172025692	[M+H]+	565.152;379.083;427.104;547.142;325.071	0.00477109	0.00507694	0.00469237	0.0048468	1.00065	1.20144	0.89181	1.0313	0.000347291	0.000805806	7.73321	Up
4-hydroxy-9-(4-hydroxy-3,5-dimethoxyphenyl)-5a,6,8a,9-tetrahydro-5H-[2]benzofuro[5,6-f][1,3]benzodioxol-8-one	phenylpropanoids	lignans	Linum Album;Pelargonium Zonale;Commiphora Mukul;Punica Granatum;Punica Granatum;Punica Granatum;Punica Granatum;Punica Granatum;Punica Granatum;Sedum Acre;Sedum Acre;Podophyllum Peltatum	0.736896	JGGWNGRBXJWAOC-UHFFFAOYSA-N	O=C1OCC2CC3=C(O)C=4OCOC4C=C3C(C5=CC(OC)=C(O)C(OC)=C5)C12	C21H20O8	399.108	85.2806	0.253122744803462	[M-H]-	279.068;251.07;399.11;261.054;85.03	8.80874e-05	7.47168e-05	0.000192414	0.000118406	0.0278194	0.0231162	0.0211039	0.0240132	0.000275847	0.000670723	7.66394	Up
Lupiwighteone	flavonoids	isoflavones	Derris Scandens;Glycyrrhiza Uralensis;Glycyrrhiza Uralensis;Glycyrrhiza Uralensis;Lupinus Luteus;Vigna Angularis;Vigna Angularis;Bolusanthus Speciosus;Euchresta Japonica;Euchresta Japonica	0.661306	YGCCASGFIOIXIN-UHFFFAOYSA-N	CC(C)=CCC1=C2OC=C(C(=O)C2=C(O)C=C1O)C1=CC=C(O)C=C1	C20H18O5	339.123	422.766	1.53054827934863	[M+H]+	339.119;267.065;92.671;175.04;321.111	0.000862411	0.00652014	0.00101021	0.00279759	0.485529	0.53086	0.529718	0.515369	4.4214e-06	4.36e-05	7.52528	Up
Isoxanthohumol	flavonoids	dihydrochalcones;flavanones	Euphorbia Pekinensis;Euphorbia Pekinensis;Tripterygium Wilfordii	0.607692	YKGCBLWILMDSAV-UHFFFAOYSA-N	CC(=CCC1=C2C(=C(C=C1O)OC)C(=O)CC(O2)C3=CC=C(C=C3)O)C	C21H22O5	353.139	403.495	3.52557964654874	[M-H]	353.139;135.045;295.061;335.129;338.115	3.9266e-05	3.57822e-05	1.75709e-05	3.0873e-05	0.00505074	0.0055281	0.00551678	0.00536521	4.52344e-06	4.34006e-05	7.44114	Up
4-Ethylbenzaldehyde			Clematis Chinensis;Angelica Sinensis;Capsicum Annuum	0.951147	QNGNSVIICDLXHT-UHFFFAOYSA-N	CCC1=CC=C(C=O)C=C1	C9H10O	135.08	514.119	2.5192060610353	[M+H]+	135.081;103.054;105.034;93.07;57.034	0.000916827	0.000859429	0.000638955	0.00080507	0.117107	0.138879	0.152592	0.136193	0.000195813	0.00051113	7.40232	Up
2',4'-Dihydroxychalcone	flavonoids	chalcones	Muntingia Calabura;Muntingia Calabura	0.937936	JUMSUVHHUVPSOY-RMKNXTFCSA-N	O=C(C=CC=1C=CC=CC1)C2=CC=C(O)C=C2O	C15H12O3	239.077	327.557	24.6099074152549	[M-H]-	239.072;197.061;135.008;91.019;153.018	0.00301049	0.00283024	0.00498059	0.00360711	0.640788	0.567023	0.615888	0.6079	9.84941e-06	7.60117e-05	7.39685	Up
Tectochrysin	flavonoids	flavones	Populus Davidiana;Alpinia Oxyphylla;Alpinia Oxyphylla;Saposhnikovia Divaricata	0.971867	IRZVHDLBAYNPCT-UHFFFAOYSA-N	COC1=CC(=C2C(=C1)OC(=CC2=O)C3=CC=CC=C3)O	C16H12O4	269.081	288.575	1.14943338809881	[M+H]	269.079;81.07;93.07;254.057;67.054	4.92901e-05	1.88216e-05	4.30325e-05	3.70481e-05	0.00682394	0.00497988	0.00544157	0.00574846	0.000499711	0.00110185	7.27763	Up
trans-pterostilbene	Phenols		Dracaena Cochinchinensis;Daemonorops Draco;Pterocarpus Indicus;Pterocarpus Indicus;Notopterygium Incisum;Notopterygium Incisum;Notopterygium Forbesii;Pterocarpus Santalinus;Pterocarpus Santalinus	0.616465	VLEUZFDZJKSGMX-UHFFFAOYSA-N	COC1=CC(C=CC2=CC=C(O)C=C2)=CC(OC)=C1	C16H16O3	257.117	272.274	0.146621337909197	[M+H]+	257.119;213.091;131.049;239.104;256.264	0.000227899	0.000190728	0.000226831	0.000215153	0.0295203	0.0319413	0.0331823	0.031548	8.25866e-06	6.51516e-05	7.19604	Up
Formononetin	flavonoids	isoflavones	Dalbergia Stevensonii;Virola Caducifolia;Bolusanthus Speciosus;Hedysari Radix	0.695236	HKQYGTCOTHHOMP-UHFFFAOYSA-N	O=C1C(=COC2=CC(O)=CC=C21)C=3C=CC(OC)=CC3	C16H12O4	291.064	469.771	0.563110136267818	[M+Na]+	291.067;92.671;84.832;71.439;136.709	6.16147e-05	4.459e-05	2.37298e-07	3.54807e-05	0.0056051	0.00421333	0.00520199	0.00500681	0.00027533	0.000674085	7.14071	Up	C00858	5280378	HMDB0005808
1-(2,6-dihydroxy-4-methoxyphenyl)-3-phenylpropan-1-one	flavonoids	dihydrochalcones	Lindera Umbellata;Notholaena;Cudrania Fruticosa;Cudrania Fruticosa;Adiantum Sulphureum	0.645684	MDMCODCJMHTFIZ-UHFFFAOYSA-N	COC1=CC(O)=C(C(=O)CCC2=CC=CC=C2)C(O)=C1	C16H16O4	273.112	357.258	0.141042065239775	[M+H]+	273.114;243.066;92.671;51.243;272.255	0.000100056	6.34413e-05	9.00161e-05	8.45045e-05	0.00858793	0.0115158	0.0119746	0.0106928	0.000561891	0.00120892	6.98339	Up
Aflatoxin B1	phenylpropanoids	coumarins		0.616246	OQIQSTLJSLGHID-UHFFFAOYSA-N	COC1=C2C3=C(C(=O)CC3)C(=O)OC2=C2C3C=COC3OC2=C1	C17H12O6	311.056	265.197	0.129410736860686	[M-H]-	267.064;252.042;195.046;311.055;224.048	0.000318836	0.000192179	0.000317337	0.000276117	0.0316598	0.0314646	0.0340666	0.032397	2.76365e-06	3.38308e-05	6.87444	Up	C06800	14403	HMDB0006552
3,4,5-trimethoxycinnamic acid	phenylpropanoids	penyipropionic acid	Polygala Tenuifolia	0.973148	YTFVRYKNXDADBI-SNAWJCMRSA-N	O=C(O)C=CC1=CC(OC)=C(OC)C(OC)=C1	C12H14O5	239.091	211.36	1.26202696542128	[M+H]+	221.079;190.062;193.085;206.057;191.033	1.59168e-05	2.31587e-07	0.000197678	7.12754e-05	0.00705484	0.00929447	0.00842324	0.00825752	0.0002356	0.000589	6.85616	Up
Saikosaponin b2	terpenoids	secoiridoid;mycrane_monoterpenoids;menthane_monoterpenoids;lavandulane;artemisane;cyclogeraniane	Bupleurum Chinense;Bupleurum Chinense	0.954649	WRYJYFCCMSVEPQ-UHFFFAOYSA-N	CC1OC(OC2CCC3(C)C(CCC4(C)C3C=CC3=C5CC(C)(C)CCC5(CO)C(O)CC43C)C2(C)CO)C(O)C(OC2OC(CO)C(O)C(O)C2O)C1O	C42H68O13	779.46	444.703	1.31715608879931	[M-H]-	779.461;779.502;92.689;59.014;71.013	2.24869e-07	2.31587e-07	2.37298e-07	2.31251e-07	2.40147e-07	5.6806e-05	7.49897e-06	2.1515e-05	0.297127	0.326563	6.53974	Insignificant
Haematoxylin	phenylpropanoids		Caesalpinia Sappan	0.841293	WZUVPPKBWHMQCE-UHFFFAOYSA-N	OC1=CC=C2C(OCC3(O)CC4=CC(O)=C(O)C=C4C23)=C1O	C16H14O6	301.072	259.066	0.728731455949956	[M-H]-	301.073;151.003;149.061;134.037;107.014	0.000107866	8.1265e-05	9.09063e-05	9.33456e-05	0.0045167	0.015167	0.00454558	0.00807643	0.0874776	0.107085	6.43499	Insignificant
Moracin I			Broussonetia Papyrifera;Broussonetia Papyrifera;Broussonetia Papyrifera;Broussonetia Papyrifera	0.614867	MRJQFSZVXAESPR-UHFFFAOYSA-N	COC1=CC(O)=CC(C2=CC3=C(O2)C=C(O)C=C3)=C1CC=C(C)C	C20H20O4	325.143	397.032	0.0961570602696888	[M+H]+	325.144;167.034;149.024;253.085;135.081	0.0036862	0.0108707	0.00400283	0.00618658	0.480108	0.453738	0.494803	0.476216	2.74645e-06	3.61108e-05	6.26633	Up
columbianetin	phenylpropanoids	coumarins	Angelica Biserrata	0.690863	YRAQEMCYCSSHJG-UHFFFAOYSA-N	O=C1OC2=C(C=C1)C=CC=3OC(CC32)C(O)(C)C	C14H14O4	285.051	427.567	1.8390466128459	[M+K]+	285.049;53.378;50.519;78.135;69.771	0.000877382	0.000998648	0.000874126	0.000916718	0.0713454	0.0647365	0.0739614	0.0700144	1.47921e-05	9.90791e-05	6.25503	Up
Isosativan			Spatholobus Suberectus Dunn	0.837389	FWAWTPASGRNXTO-UHFFFAOYSA-N	COC1=CC(O)=C(C=C1)C1COC2=C(C1)C=CC(OC)=C2	C17H18O4	287.128	275.148	1.14610576162324	[M+H]+	287.128;243.102;92.671;161.06;269.117	0.000210773	0.000154254	0.000176466	0.000180498	0.0124665	0.0131719	0.0153186	0.0136524	9.60177e-05	0.000299003	6.24103	Up
L-cis-4-(Hydroxymethyl)-2-pyrrolidinecarboxylic acid			Spinacia Oleracea;Eriobotrya Japonica;Eriobotrya Japonica;Eriobotrya Japonica	0.746481	CISMGNUPDUKNQK-UHFFFAOYSA-N	OCC1CNC(C1)C(O)=O	C6H11NO3	146.081	33.6376	0.356760491987256	[M+H]+	82.064;146.081;100.076;128.071;55.054	0.0119505	0.0111683	0.000808447	0.00797575	0.671381	0.352703	0.747955	0.59068	0.00856874	0.0125181	6.21061	Up
cirsimaritin	flavonoids	flavones	Artemisia Annua;Cirsium Chinense;Lippia Dulcis;Artemisia Apiacea;Abrus Precatorius;Trollius Chinensis;Salvia Officinalis;Salvia Officinalis;Vitex Rotundifolia;Vitex Rotundifolia;Artemisia Capillaris;Artemisiae Scopariae	0.989383	ZIIAJIWLQUVGHB-UHFFFAOYSA-N	O=C1C=C(OC=2C=C(OC)C(OC)=C(O)C12)C=3C=CC(O)=CC3	C17H14O6	337.071	484.974	1.66071318528643	[M+Na]+	337.073;322.046;321.04;294.052;233.08	0.00398022	0.00567076	0.00442622	0.0046924	0.193441	0.351572	0.351848	0.298954	0.00506556	0.00765222	5.99345	Up
Formononetine	flavonoids	isoflavones	Dalbergia Stevensonii;Virola Caducifolia;Bolusanthus Speciosus;Hedysari Radix	0.971892	HKQYGTCOTHHOMP-UHFFFAOYSA-N	O=C1C(=COC2=CC(O)=CC=C21)C=3C=CC(OC)=CC3	C16H12O4	267.066	308.413	1.32121876925976	[M-H]-	267.064;252.043;251.036;223.04;92.689	0.00020542	0.000195948	0.000253643	0.000218337	6.2489e-05	0.0177487	0.0169115	0.0115742	0.120008	0.142962	5.72822	Insignificant
3-Formylindole	alkaloid	pyrrolidines;simple indoles	Phellodendron Amurense Var. Wilsonii;Ban-Lan-Gen;Microtoena Prainiana;Phellodendron Japonicum;Euphorbia Pubescens;Taraxacum Formosanum;Urtica Dioica	0.910436	OLNJUISKUQQNIM-UHFFFAOYSA-N	c1ccc2c(c1)c(c[nH]2)C=O	C9H7NO	146.06	134.137	0.469132905327743	[M+H]+	118.065;146.059;91.054;82.064;100.076	0.00338633	0.00328339	0.00256319	0.00307764	0.181024	0.13055	0.140952	0.150842	0.000657598	0.00137322	5.61507	Up
5,7-dihydroxy-2-(4-hydroxyphenyl)-6,8-bis(3,4,5-trihydroxyoxan-2-yl)chromen-4-one	flavonoids	flavones	Spatholobus Suberectus Dunn	0.840953	LDVNKZYMYPZDAI-UHFFFAOYSA-N	OC1COC(C(O)C1O)C2=C(O)C(C3OCC(O)C(O)C3O)=C4OC(=CC(=O)C4=C2O)C5=CC=C(O)C=C5	C25H26O13	533.13	89.0464	1.27683824836161	[M-H]-	533.124;92.689;353.07;383.073;443.1	0.00099553	0.0011107	0.00101215	0.00103946	0.052404	0.0454263	0.0457309	0.0478537	3.30633e-05	0.000160787	5.52473	Up
esculetin	phenylpropanoids	coumarins	Fraxinus Rhynchophylla;Fraxinus Rhynchophylla;Fraxinus Mandshurica;Aesculus Turbinata;Euphorbia Lunulata;Tangut Anisdus Radix;Fraxinus Chinensis;Phellodendron Japonicum;Fraxinus Szaboana;Aralia Fargesii;Euphorbia Lathyris;Euphorbia Lathyris);Euphorbia Lathyris;Sedum Ewersii;Periploca Graeca;Bidens Tripartita;Koelpinia Linearis;Fraxinus Stylosa;Fraxinus Stylosa;Aesculus Hippocastanum;Cichorium Int…	0.969187	ILEDWLMCKZNDJK-UHFFFAOYSA-N	O=C1OC=2C=C(O)C(O)=CC2C=C1	C9H6O4	177.019	266.647	1.83776622920011	[M-H]-	133.029;177.018;59.014;141.868;134.033	0.000741697	0.000845823	0.000817732	0.00080175	0.0319249	0.0375397	0.0385185	0.0359943	6.8135e-05	0.000244322	5.48847	Up
1-Monostearin			Pine Pollen;Akebiae Fructus;Quisqualis Indica	0.791552	VBICKXHEKHSIBG-UHFFFAOYSA-N	O=C(OCC(O)CO)CCCCCCCCCCCCCCCCC	C21H42O4	359.315	681.259	0.174327495219941	[M+H]+	57.07;71.085;341.303;95.085;81.07	0.000324111	0.000256881	0.000234294	0.000271762	0.0117719	0.00977932	0.0115821	0.0110444	7.10111e-05	0.000249593	5.34483	Up
3-(3,4-dimethoxyphenyl)-7-methoxychromen-4-one	flavonoids	isoflavones	Erycibe Expansa;Muntingia Calabura;Muntingia Calabura	0.640046	UKWLNMIPRJLYGH-UHFFFAOYSA-N	COc1ccc2c(=O)c(coc2c1)c3ccc(OC)c(OC)c3	C18H16O5	313.107	272.012	0.674448458407832	[M+H]+	313.105;298.083;280.072;295.094;279.066	0.000301428	0.000711114	0.000321903	0.000444815	0.017036	0.0187825	0.0161892	0.0173359	2.62259e-05	0.000141064	5.28441	Up
Warfarin	phenylpropanoids	Coumarins and derivatives	Achyranthes Bidentata;Paeonia Lactiflora;Paeonia Lactiflora;Sinomenium Acutum;Glycyrrhiza Uralensis;Glycyrrhiza Uralensis;Glycyrrhiza Uralensis;Wolfiporia Cocos;Ligusticum Chuanxiong;Ligusticum Chuanxiong	0.684377	PJVWKTKQMONHTI-UHFFFAOYSA-N	CC(=O)CC(C1=CC=CC=C1)C1=C(O)C2=CC=CC=C2OC1=O	C19H16O4	309.112	496.301	1.60436229805417	[M+H]+	175.04;309.113;161.06;115.054;160.015	0.0208487	0.0461825	0.025973	0.0310014	1.10876	1.27348	1.0205	1.13425	0.000121281	0.00035879	5.19326	Up	C01541	54678486	HMDB0001935
Voacamine	alkaloid	simple indoles;mycrane_monoterpenoids;pyrrolidines;piperidines	Apocynaceae;Apocynaceae	0.65388	VCMIRXRRQJNZJT-UHFFFAOYSA-N	CCC1CC2CC3(C1N(C2)CCC4=C3NC5=CC(=C(C=C45)OC)C6CC7C(C(CC8=C6NC9=CC=CC=C89)N(CC7=CC)C)C(=O)OC)C(=O)OC	C43H52N4O5	705.403	681.309	0.640979724847598	[M+H]	705.395;705.502;92.672;78.377;543.349	0.000363847	0.000226352	0.000218599	0.000269599	0.0102897	0.00871782	0.00903187	0.00934646	4.70392e-05	0.000196458	5.11553	Up	C09252	11953931	HMDB0015597
Flavanone	flavonoids	flavanones;dihydrochalcones	Daemonorops Draco Bl.;Sophora Flavescens;Saposhnikovia Divaricata;Hippophae Rhamnoides;Hippophae Rhamnoides;Hippophae Rhamnoides;Hippophae Rhamnoides;Hippophae Rhamnoides;Hippophae Rhamnoides	0.670969	ZONYXWQDUYMKFB-UHFFFAOYSA-N	C1C(OC2=CC=CC=C2C1=O)C3=CC=CC=C3	C15H12O2	225.091	252.03	3.37670091285177	[M+H]	147.044;119.048;225.09;91.055;179.086	0.000715844	0.00075537	0.000616794	0.000696003	0.0237643	0.0241271	0.0230378	0.0236431	2.34949e-07	2.08517e-05	5.08618	Up
Pectolinarin	flavonoids	flavones	Linaria Vulgaris;Lethariella Cladonioides;Cirsium Japonicum;Kerria Japonica;Cirsium Japonica	0.82559	DUXQKCCELUKXOE-UHFFFAOYSA-N	CC1C(C(C(C(O1)OCC2C(C(C(C(O2)OC3=C(C(=C4C(=C3)OC(=CC4=O)C5=CC=C(C=C5)OC)O)OC)O)O)O)O)O)O	C29H34O15	623.195	188.793	4.27409870450525	[M+H]+	315.085;92.667;285.077;53.674;477.137	0.000163914	0.000143024	0.000187992	0.000164977	0.0053845	0.00520191	0.00599828	0.00552823	2.42218e-05	0.000136488	5.06648	Up
Isorhamnetin	flavonoids	flavones;flavonols	Viscum Album;Viscum Album;Artemisia Apiacea;Euchresta Japonica;Euchresta Japonica;Leonurus Artemisia;Artemisia Capillaris;Dodonaea Viscosa;Eriobotrya Japonica;Eriobotrya Japonica;Eriobotrya Japonica;Fagopyrum Dibotrys;Microctis Folium;Oenanthe Javanica;Chrysanthemum Morifolium;Rhododendron Molle;Gynostemma Yixingense;Artemisiae Scopariae;Anemone Chinensis);Sophora Japonica;Sophora Japonica;Sophor…	0.99156	IZQSVPBOUDKVDZ-UHFFFAOYSA-N	COC1=C(C=CC(=C1)C2=C(C(=O)C3=C(C=C(C=C3O2)O)O)O)O	C16H12O7	315.051	268.658	0.746772254853981	[M-H]	315.052;300.026;151.003;92.687;51.993	0.000171053	0.000198469	0.000184284	0.000184602	0.00623142	0.00584118	0.00635625	0.00614295	2.75863e-06	3.49755e-05	5.05644	Up	C10084	5281654	HMDB0002655
cis-p-Coumaric acid	phenylpropanoids	penyipropionic acid	Polygoni Orientalis Fructus;Notopterygium Incisum;Notopterygium Incisum;Setaria Italica;Setaria Italica;Setaria Italica;Citrus Reticulata Blanco;Citrus Reticulata Blanco;Citrus Reticulata Blanco;Panax Ginseng;Panax Ginseng;Panax Ginseng;Panax Ginseng;Phragmites Communis;Phragmites Communis;Fagopyrum Dibotrys;Taraxacum Mongolicum;Taraxacum Mongolicum;Lophatherum Gracile;Lophatherum Gracile;Eucommi…	0.78758	NGSWKAQJJWESNS-UTCJRWHESA-N	OC(=O)\C=C/C1=CC=C(O)C=C1	C9H8O3	165.055	236.839	2.12361490017496	[M+H]+	165.055;141.978;147.044;168.041;109.101	0.000363186	0.000466182	0.000421379	0.000416916	0.0132406	0.0150743	0.0130681	0.0137943	3.14615e-05	0.000157307	5.04818	Up	C06738	1549106	HMDB0030677
Kaempferide	flavonoids	flavonols;flavones	Capsella Bursa-Pastoris;Sedum Sarmentosum;Sedum Sarmentosum;Caulis Piperis Kadsurae;Kaempferia Galanga;Kadsura Peltigera;Alpinia Officinarum);Crocus Sativus;Crocus Sativus;Crocus Sativus;Linaria Dalmatica	0.999981	SQFSKOYWJBQGKQ-UHFFFAOYSA-N	COC1=CC=C(C=C1)C1=C(O)C(=O)C2=C(O)C=C(O)C=C2O1	C16H12O6	299.056	260.149	0.403842486915837	[M-H]-	299.057;284.032;300.06;62.729;92.691	0.000217193	0.000138569	0.00014317	0.00016631	0.00545842	0.00493646	0.00569853	0.00536447	2.13151e-05	0.000130463	5.01148	Up
monoolein	Ester		Mangifera Indica;Mangifera Indica;Mangifera Indica;Mangifera Indica	0.967878	RZRNAYUHWVFMIP-KTKRTIGZSA-N	O=C(OCC(O)CO)CCCCCCCC=CCCCCCCCC	C21H40O4	357.3	754.863	1.32179691095556	[M+H]+	265.252;81.069;57.07;83.086;69.07	0.000261044	0.00021531	0.000310393	0.000262249	0.010205	0.0075579	0.00712287	0.00829525	0.00113099	0.00214707	4.98328	Up
Veratric acid	Phenols		Trollius Macropetalus;Ardisiae Japonicae Herba;Trollius Chinensis;Tabebuia Avellanedae;Lethariella Cladonioides;Abies Nephrolepis;Goniothalamus Amuyon;Phellinus Igniarius	0.802446	DAUAQNGYDSHRET-UHFFFAOYSA-N	COC1=C(C=C(C=C1)C(=O)O)OC	C9H10O4	183.065	344.085	0.800955696453024	[M+H]	165.055;113.964;131.974;105.034;52.449	9.99626e-05	0.000150119	0.000160116	0.000136733	0.00455272	0.00402282	0.0038692	0.00414825	4.25024e-05	0.000184004	4.92307	Up
Chikusetsusaponin IV	terpenoids	lavandulane;artemisane;mycrane_monoterpenoids;menthane_monoterpenoids;secoiridoid;cyclogeraniane	Aralia Chinensis;Panax Japonicus;Panax Japonicus;Panax Ginseng;Panax Ginseng;Panax Ginseng;Panax Ginseng;Tetrapanax Papyrifer;Codonopsis Convolvulacea;Codonopsis Convolvulacea;Aralia Elata;Aralia Elata	0.955594	KQSFNXMDCOFFGW-UHFFFAOYSA-N	CC1(C)CCC2(CCC3(C)C(=CCC4C5(C)CCC(OC6OC(C(OC7OC(CO)C(O)C7O)C(O)C6O)C(O)=O)C(C)(C)C5CCC34C)C2C1)C(=O)OC1OC(CO)C(O)C(O)C1O	C47H74O18	925.482	341.896	0.771849715596451	[M-H]-	925.489;925.515;92.693;85.03;629.368	4.40809e-05	0.000202299	0.000351372	0.000199251	0.00794678	0.00857024	0.000826106	0.00578104	0.0880667	0.107435	4.85867	Insignificant
Acetophenone	Phenols		Urtica Dioica;Arctium Lappa;Arctium Lappa;Arctium Lappa;Arctium Lappa;Ephedra Sinica;Ephedra Sinica;Elsholtzia Ciliata;Elsholtzia Ciliata;Elsholtzia Ciliata;Pueraria Lobata;Pueraria Lobata;Pueraria Lobata;Pueraria Lobata;Scutellaria Baicalensis;Scutellaria Baicalensis;Cinnamomum Cassia;Cinnamomum Cassia;Morus Alba;Morus Alba;Morus Alba;Morus Alba;Bupleurum Chinense;Bupleurum Chinense;Populus Bals…	0.921775	KWOLFJPFCHCOCG-UHFFFAOYSA-N	CC(=O)C1=CC=CC=C1	C8H8O	121.064	488.865	4.46701007510696	[M+H]	121.065;91.054;93.07;78.046;95.049	0.000513831	0.000579115	0.000518603	0.000537183	0.0143099	0.0152575	0.0146898	0.0147524	8.52126e-07	3.36116e-05	4.77939	Up	C07113	7410	HMDB0033910
Naphthalene-1,2-diol			Drosera Peltata Var. Lunata;Juglans Regia;Juglans Regia;Juglans Regia;Juglans Regia);Juglans Regia;Juglans Regia;Juglans Regia	0.728226	NXPPAOGUKPJVDI-UHFFFAOYSA-N	OC1=CC=C2C=CC=CC2=C1O	C10H8O2	161.06	460.201	2.62353282981421	[M+H]+	161.06;115.054;179.029;105.034;91.054	0.00569468	0.00796562	0.00599596	0.00655209	0.202767	0.129333	0.182426	0.171509	0.0016642	0.00286791	4.71018	Up
4-Coumaryl alcohol			Alpinia Officinarum)	0.946738	PTNLHDGQWUGONS-OWOJBTEDSA-N	OC\C=C\C1=CC=C(O)C=C1	C9H10O2	151.075	435.919	0.0553466394994923	[M+H]+	151.075;107.049;121.065;108.056;91.054	0.000637884	0.000521132	0.000433313	0.000530776	0.0108639	0.0146699	0.0112772	0.0122703	0.000626004	0.00133073	4.53092	Up	C02646	5280535	HMDB0003654
(-)-Shinpterocarpin			Glycyrrhiza Uralensis;Glycyrrhiza Uralensis;Glycyrrhiza Uralensis	0.653406	QGPHRCQDTPCIQI-UHFFFAOYSA-N	CC1(C)OC2=C(C=C1)C1=C(C=C2)C2OC3=C(C=CC(O)=C3)C2CO1	C20H18O4	323.127	354.171	2.25283033336261	[M+H]+	323.129;251.069;305.116;92.67;267.102	0.000235928	0.00033825	0.000241423	0.000271867	0.00630528	0.00650959	0.00599936	0.00627141	2.4575e-06	3.48966e-05	4.52782	Up
Vicenin 2	flavonoids	flavones	Tragopogon;Citrus Limon;Citrus Limon;Citrus Limon;Perilla Frutescens Var. Arguta;Perilla Frutescens Var. Arguta;Glycyrrhiza Kansuensis;Triticum Aestivum;Vitex Lucens;Glycyrrhiza Uralensis;Glycyrrhiza Uralensis;Glycyrrhiza Uralensis	0.861355	FIAAVMJLAGNUKW-UHFFFAOYSA-N	OCC1OC(C(O)C(O)C1O)C1=C(O)C(C2OC(CO)C(O)C(O)C2O)=C2OC(=CC(=O)C2=C1O)C1=CC=C(O)C=C1	C27H30O15	595.165	73.7665	0.838604009788645	[M+H]+	287.054;271.058;85.028;92.667;188.071	0.00175656	0.00140539	0.0014208	0.00152758	0.0337827	0.0368426	0.0343216	0.0349823	3.88061e-06	4.1746e-05	4.5173	Up	C10195	3084407	HMDB0030708
1-O-Feruloylglucose	phenylpropanoids	penyipropionic acid	Semen Raphani	0.828761	JWRQVQWBNRGGPK-HWKANZROSA-N	COC1=C(O)C=CC(\C=C\C(=O)OC2OC(CO)C(O)C(O)C2O)=C1	C16H20O9	357.117	124.632	2.43018823205293	[M+H]+	135.081;163.076;357.117;181.085;60.281	3.84645e-05	3.09789e-05	6.21048e-05	4.38494e-05	0.000820305	0.00100046	0.000878621	0.000899794	9.18628e-05	0.000293795	4.35897	Up
FA 18:1+3O			Ephedra Sinica;Ephedra Sinica	0.988973	MDIUMSLCYIJBQC-UHFFFAOYSA-N	O=C(O)CCCCCCCC(O)C=CC(O)C(O)CCCCC	C18H34O5	329.233	351.549	0.227350271730058	[M-H]-	329.233;199.134;211.133;129.092;59.014	0.0166054	0.00272112	0.00727636	0.00886762	0.102615	0.167524	0.259492	0.176544	0.0213991	0.0289949	4.31533	Up
Hederacoside C	terpenoids	cyclogeraniane;mycrane_monoterpenoids;menthane_monoterpenoids;lavandulane;artemisane;secoiridoid	Clematis Tenuifolia;Akebia Quinata;Akebia Quinata;Akebia Quinata;Akebia Trifoliata;Eleutherococcus Senticosus	0.612371	RYHDIBJJJRNDSX-UHFFFAOYSA-N	CC1OC(OC2C(O)C(O)C(OCC3OC(OC(=O)C45CCC(C)(C)CC4C4=CCC6C7(C)CCC(OC8OCC(O)C(O)C8OC8OC(C)C(O)C(O)C8O)C(C)(CO)C7CCC6(C)C4(C)CC5)C(O)C(O)C3O)OC2CO)C(O)C(O)C1O	C59H96O26	1265.62	200.028	2.73811062449089	[M+HCOO]-	1265.599;92.689;101.024;1265.471;161.045	9.52667e-05	0.000134832	0.000138672	0.000122924	0.00225822	0.00282706	0.00178922	0.0022915	0.00195229	0.0033161	4.22046	Up
FA 18:1+1O			Cassia Obtusifolia;Cassia Obtusifolia;Ricinus Communis;Ricinus Communis;Ricinus Communis;Ricinus Communis;Castor Bean Latin	1	WBHHMMIMDMUBKC-UHFFFAOYSA-N	O=C(O)CCCCCCCC=CCC(O)CCCCCC	C18H34O3	297.243	578.133	2.65149930293907	[M-H]-	297.241;298.245;279.232;251.236;69.957	0.0028917	0.00305372	0.00286796	0.00293779	0.051637	0.0531705	0.056125	0.0536442	2.72922e-06	3.72644e-05	4.19062	Up
p-Coumaric acid	phenylpropanoids	penyipropionic acid	Polygoni Orientalis Fructus;Notopterygium Incisum;Notopterygium Incisum;Citrus Reticulata Blanco;Citrus Reticulata Blanco;Citrus Reticulata Blanco;Panax Ginseng;Panax Ginseng;Panax Ginseng;Panax Ginseng;Phragmites Communis;Phragmites Communis;Setaria Italica;Setaria Italica;Setaria Italica;Taraxacum Mongolicum;Taraxacum Mongolicum;Lophatherum Gracile;Lophatherum Gracile;Fagopyrum Dibotrys;Eucommi…	0.971035	NGSWKAQJJWESNS-ZZXKWVIFSA-N	O=C(O)C=CC1=CC=C(O)C=C1	C9H8O3	165.054	449.589	2.92649093281733	[M+H]+	165.055;150.031;168.042;122.035;79.054	0.000673602	0.000690609	0.000663921	0.000676044	0.010503	0.0107512	0.0139341	0.0117294	0.000560733	0.00121378	4.11687	Up
6-Hydroxy-5a-methyl-3,9-bis(methylene)decahydronaphtho[1,2-b]furan-2(3H)-one	terpenoids	artemisane	Agastache Rugosus	0.619334	FKBUODICGDOIGB-UHFFFAOYSA-N	CC12CCC3C(OC(=O)C3=C)C1C(=C)CCC2O	C15H20O3	231.138	168.292	0.7061643445286	[M-H2O+H]+	213.127;133.101;69.033;231.138;195.117	0.00164721	0.00136387	0.00149099	0.00150069	0.0272621	0.0241544	0.0226506	0.0246891	6.94507e-05	0.00024655	4.04017	Up
9-Hydroxy-10,12,15-octadecatrienoic acid			Lycii Cortex	0.811526	RIGGEAZDTKMXSI-UHFFFAOYSA-N	O=C(O)CCCCCCCC(O)C=CC=CCC=CCC	C18H30O3	293.212	605.23	2.7138581869238	[M-H]-	293.21;185.119;92.689;125.097;294.217	0.00140545	0.00123788	0.0012122	0.00128517	0.0212655	0.0222147	0.0196651	0.0210484	1.20935e-05	8.58641e-05	4.03368	Up
3-Methoxy-4,5-methylenedioxycinnamaldehyde			Desmos Dumosus	0.954957	IQMBSQBMNIILBR-NSCUHMNNSA-N	COC1=C2OCOC2=CC(\C=C\C=O)=C1	C11H10O4	207.065	299.989	1.27736770651246	[M+H]+	161.06;189.056;131.049;207.175;174.031	0.00058737	0.000751686	0.000759439	0.000699498	0.01139	0.0109088	0.010747	0.0110153	8.63883e-07	3.06679e-05	3.97704	Up
3',4',7-Trihydroxyflavanone	flavonoids	flavanones;dihydrochalcones	Eclipta Prostrata;Eclipta Prostrata;Abrus Cantoniensis;Dalbergia Odorifera;Dalbergia Odorifera	0.839013	MJBPUQUGJNAPAZ-UHFFFAOYSA-N	O=C1C2=CC=C(O)C=C2OC(C3=CC=C(O)C(O)=C3)C1	C15H12O5	271.061	242.009	0.885172207193123	[M-H]-	135.045;271.061;153.02;91.019;55.026	0.00967646	0.0093138	0.00795084	0.00898036	0.126991	0.0944356	0.121485	0.114304	0.000472991	0.00104945	3.66996	Up
Gypsogenin 3-O-b-D-glucuronide	terpenoids	lavandulane;artemisane;mycrane_monoterpenoids;menthane_monoterpenoids;secoiridoid;cyclogeraniane	Momordica Dioica	0.698189	NUSHOJSYOLRGAX-UHFFFAOYSA-N	CC1(C)CCC2(CCC3(C)C(=CCC4C5(C)CCC(OC6OC(C(O)C(O)C6O)C(O)=O)C(C)(C=O)C5CCC34C)C2C1)C(O)=O	C36H54O10	647.379	278.403	0.611400930482266	[M+H]+	92.671;453.334;58.387;60.49;55.22	0.000319127	0.000244279	0.000485294	0.000349567	0.00439192	0.00546011	0.00344992	0.00443398	0.00221383	0.00370713	3.66496	Up
Oleic acid	Fatty acids		Sesamum Indicum;Sesamum Indicum;Sesamum Indicum;Sesamum Indicum;Sesamum Indicum;Mangifera Indica;Mangifera Indica;Mangifera Indica;Mangifera Indica;Celosia Cristata;Celosia Cristata;Artemisia Capillaris;Notopterygium Incisum;Notopterygium Incisum;Taraxacum Officinale;Vitex Rotundifolia;Vitex Rotundifolia;Brucea Javanica;Datura Metel;Datura Metel;Datura Metel;Datura Metel;Datura Innoxia;Datura Inn…	0.99398	ZQPPMHVWECSIRJ-KTKRTIGZSA-N	O=C(O)CCCCCCCC=CCCCCCCCC	C18H34O2	281.248	778.809	2.62055370312935	[M-H]-	281.247;92.689;67.567;50.718;282.252	0.000621605	0.000729727	0.00071591	0.000689081	0.00761588	0.00754184	0.00782727	0.00766166	1.81795e-07	6.45374e-05	3.47491	Up
sclareol	terpenoids	cyclogeraniane;secoiridoid;mycrane_monoterpenoids;menthane_monoterpenoids;lavandulane;artemisane	Rubus Idaeus;Rubus Idaeus;Gnaphalium Affine;Pseudognaphalium Cheiranthifolium;Pseudognaphalium Cheiranthifolium;Pseudognaphalium Cheiranthifolium	0.882435	XVULBTBTFGYVRC-UHFFFAOYSA-N	OC(C=C)(C)CCC1C(O)(C)CCC2C(C)(C)CCCC12C	C20H36O2	326.305	720.313	1.00917788165371	[M+NH4]+	62.06;326.303;327.087;312.062;135.081	0.00780868	0.00545849	0.00746651	0.00691123	0.0763688	0.0884093	0.0624987	0.075759	0.000790824	0.00159513	3.4544	Up
trans-4-Coumaric acid	phenylpropanoids	penyipropionic acid	Cuscuta Australis;Fritillaria Cirrhosa;Allium Macrostemon;Cirsium Japonicum;Ephedra Equisetina;Crataegus Pinnatifida;Crataegus Pinnatifida;Crataegus Pinnatifida;Solanum Tuberosum;Eucalyptus Maculata;Oroxylum Indicum;Cucumis Sativus;Cucumis Sativus;Astragalus Membranaceus;Astragalus Membranaceus;Commelina Communis;Schizonepeta Tenusfolia;Lethariella Cladonioides;Lygodiaceae;Lygodiaceae;Hedyotis Di…	0.856948	NGSWKAQJJWESNS-UHFFFAOYSA-N	OC(=O)C=CC1=CC=C(O)C=C1	C9H8O3	163.04	84.4169	0.00124733807251135	[M-H]-	119.05;91.054;163.04;120.053;135.046	0.0102661	0.00990662	0.00843368	0.00953547	0.12191	0.0904639	0.0957549	0.10271	0.000666375	0.00138341	3.42912	Up
Flavone base + 3O, C-Hex-dHex	flavonoids	flavones	Crataegus Pinnatifida;Crataegus Pinnatifida;Crataegus Pinnatifida	0.670062	LYGPBZVKGHHTIE-UHFFFAOYSA-N	O=C1C=C(OC2=C1C(O)=CC(O)=C2C4OC(CO)C(O)C(O)C4(OC3OC(C)C(O)C(O)C3(O)))C5=CC=C(O)C=C5	C27H30O14	577.157	183.592	0.519154011152906	[M-H]-	85.03;577.157;193.052;167.035;281.082	0.00221012	0.00255101	0.00255692	0.00243935	0.0292102	0.0247296	0.0236556	0.0258651	0.000162534	0.000447283	3.40644	Up
p-Mentha-1,3,8-triene			Panax Japonicus;Panax Japonicus;Evodia Rutaecarpa;Evodia Rutaecarpa;Ligusticum Chuanxiong;Ligusticum Chuanxiong;Morus Alba;Morus Alba;Morus Alba;Morus Alba;Perilla Frutescens;Perilla Frutescens;Perilla Frutescens;Perilla Frutescens;Perilla Frutescens;Perilla Frutescens;Amomum Villosum;Amomum Villosum;Amomum Villosum;Magnolia Liliflora;Magnolia Liliflora;Dichroae Radix;Ephedra Sinica;Ephedra Sinic…	0.862722	XNMPFDIYAMOYRM-UHFFFAOYSA-N	CC(=C)C1=CC=C(C)CC1	C10H14	135.117	144.655	1.51590486391199	[M+H]+	107.086;93.07;135.081;79.054;91.055	0.000612977	0.000681942	0.000530314	0.000608411	0.00641388	0.00696197	0.00559419	0.00632335	0.000139191	0.000405024	3.37757	Up
3,4-Dimethoxybenzaldehyde	Aromaticity		Galium Verum;Evodia Rutaecarpa;Evodia Rutaecarpa;Gymnadenia Conopsea;Gymnadenia Conopsea	0.732475	WJUFSDZVCOTFON-UHFFFAOYSA-N	O=CC1=CC=C(OC)C(OC)=C1	C9H10O3	167.07	154.701	0.939791120099783	[M+H]+	139.076;167.07;124.051;121.083;107.085	0.00118603	0.00117773	0.000795289	0.00105302	0.00978419	0.0117458	0.0110376	0.0108559	7.57445e-05	0.000256088	3.36588	Up	C02201	8419	HMDB0032138
Gerberinol			Gerbera Anandria;Hypericum Japonicum	0.633635	JUCUEMBIORWHSB-UHFFFAOYSA-N	CC1=C2C(O)=C(CC3=C(O)C4=C(C)C=CC=C4OC3=O)C(=O)OC2=CC=C1	C21H16O6	365.102	594.362	0.720145713652414	[M+H]+	365.103;92.671;335.092;55.282;56	0.00127248	0.00425949	0.00047563	0.00200253	0.010853	0.0251515	0.022767	0.0195905	0.0183268	0.0251197	3.29026	Up
Pomonic acid	terpenoids	secoiridoid;lavandulane;artemisane;mycrane_monoterpenoids;menthane_monoterpenoids;cyclogeraniane	Sanguisorba Officinalis	0.742419	KQTSQSVDAUIWJH-UHFFFAOYSA-N	CC1CCC2(CCC3(C)C(=CCC4C5(C)CCC(=O)C(C)(C)C5CCC34C)C2C1(C)O)C(O)=O	C30H46O4	471.347	278.935	0.178990977111078	[M+H]+	471.35;453.335;95.085;109.101;81.07	0.00540204	0.0034064	0.00403253	0.00428032	0.0400625	0.0487113	0.0296684	0.0394808	0.00313634	0.00499283	3.20536	Up
Piscidic Acid			Cimicifuga Foetida	0.760608	TUODPMGCCJSJRH-UHFFFAOYSA-N	O=C(O)C(O)C(O)(C(=O)O)CC1=CC=C(O)C=C1	C11H12O7	255.051	38.6328	0.612531908019511	[M-H]-	165.055;255.052;72.994;179.034;123.045	0.00107136	0.00137936	0.000755448	0.00106872	0.00882696	0.00794832	0.010847	0.00920744	0.000749425	0.00153784	3.10691	Up
Phenylpyruvic acid	Aromaticity		Styrax Benzoin;Raphanus Sativus;Raphanus Sativus	0.939595	BTNMPGBKDVTSJY-UHFFFAOYSA-N	O=C(O)C(=O)CC=1C=CC=CC1	C9H8O3	163.04	101.381	0.3067482293939	[M-H]-	119.05;162.839;147.046;59.014;164.072	0.00168543	0.00178302	0.00172881	0.00173242	0.0137986	0.0149067	0.0133617	0.0140224	1.17346e-05	8.50158e-05	3.01687	Up	C00166	997	HMDB0000205
3-phenyllactic acid			Saussurea Involucrata;Saussurea Involucrata	0.896855	VOXXWSYKYCBWHO-UHFFFAOYSA-N	O=C(O)C(O)CC=1C=CC=CC1	C9H10O3	165.056	106.772	1.5963371438831	[M-H]-	147.046;72.993;165.055;119.051;148.049	0.000639942	0.000389779	0.000471907	0.000500543	0.00477449	0.0031835	0.00412101	0.00402634	0.00165633	0.00286828	3.0079	Up
Afzelechin			Davallia Mariesii;Davallia Mariesii;Ephedra Sinica;Ephedra Sinica;Celastrus Orbiculatus;Phyllanthus Emblica;Phyllanthus Emblica;Phyllanthus Emblica;Phyllanthus Emblica;Phyllanthus Emblica;Phyllanthus Emblica;Juniperus Communis;Juniperus Communis;Juniperus Communis;Acacia Catechu;Acacia Catechu;Cassia Sieberiana	0.694817	RSYUFYQTACJFML-UHFFFAOYSA-N	OC1CC2=C(O)C=C(O)C=C2OC1C1=CC=C(O)C=C1	C15H14O5	275.091	123.096	0.389482973735481	[M+H]+	139.039;275.089;53.52;67.054;56.999	5.63357e-05	2.25709e-05	1.73059e-05	3.20708e-05	0.000212792	0.000289294	0.000267037	0.000256374	0.00096367	0.00186941	2.99892	Up	C09320	282014	HMDB0030823
Hypogeic acid			Stephania Japonica	0.606274	PJHOFUXBXJNUAC-KTKRTIGZSA-N	CCCCCCCC\C=C/CCCCCC(O)=O	C16H30O2	255.232	730.231	0.445001349968283	[M+H]+	69.07;57.07;83.086;97.101;71.085	0.00304524	0.00312434	0.00255659	0.00290872	0.0250413	0.0243477	0.0199208	0.0231033	0.00023449	0.000590383	2.98964	Up
Phloridzin	flavonoids	dihydrochalcones	Rubus Idaeus;Rubus Idaeus;Pieris Japonica;Pieris Japonica;Rhododendron Sp.;Croton Tiglium;Malus Sp.;Kalmia Latifolia	0.826237	IOUVKUPGCMBWBT-UHFFFAOYSA-N	C1=CC(=CC=C1CCC(=O)C2=C(C=C(C=C2OC3C(C(C(C(O3)CO)O)O)O)O)O)O	C21H24O10	435.129	161.837	1.89441856821816	[M-H]-	273.078;167.035;123.044;125.024;179.034	3.92141e-05	2.31587e-07	2.5434e-05	2.16265e-05	0.000184709	0.000208248	9.56797e-05	0.000162879	0.0174	0.024035	2.91292	Up
SUCCINATE	Organic acids and derivatives		Typha Latifolia;Conyza Blinii;Lobelia Chinensis;Osmunda Japonica;Citrus Medica;Changium Smyrnioides;Crataegus Pinnatifida;Crataegus Pinnatifida;Crataegus Pinnatifida;Sageretia Thea;Crataegus Scabrifolia;Aloe Vera);Angelica Sinensis;Sigesbeckia Glabrescens;Equisetum Hyemale;Panax Ginseng;Panax Ginseng;Panax Ginseng;Panax Ginseng;Sapindus Emarginatus;Thesium Chinense;Cistanche Deserticola;Hippophae…	0.925469	KDYFGRWQOYBRFD-UHFFFAOYSA-N	C(CC(=O)O)C(=O)O	C4H6O4	117.019	33.6006	2.50084878632767	[M-H]-	73.03;117.019;59.014;99.01;71.05	0.00370775	0.00796577	0.00372548	0.005133	0.0387028	0.0387286	0.0375352	0.0383222	2.27949e-05	0.000130519	2.90031	Up
Luteolin	flavonoids	flavones	Chinese Sorghum;Microtoena Prainiana;Euphorbia Veneta	0.971067	IQPNAANSBPBGFQ-UHFFFAOYSA-N	C1=CC(=C(C=C1C2=CC(=O)C3=C(C=C(C=C3O2)O)O)O)O	C15H10O6	285.04	253.845	2.40746468070847	[M-H]	285.038;121.041;215.081;92.051;241.062	0.000330697	0.000324912	0.000321929	0.000325846	0.00275594	0.00197188	0.00253328	0.00242037	0.000851673	0.00167969	2.89296	Up	C01514	5280445	HMDB0005800
2-(3,4-dihydroxyphenyl)-5,7-dihydroxy-2,3-dihydrochromen-4-one	flavonoids	dihydrochalcones;flavanones	Lonicera Japonica;Lonicera Japonica;Portulaca Grandiflora;Portulaca Grandiflora;Prunus Amygdalus;Fagopyrum Dibotrys;Citrus Aurantium;Citrus Aurantium;Citrus Aurantium;Citrus Aurantium;Citrus Aurantium;Citrus Aurantium;Erigeron Breviscapus;Erigeron Breviscapus;Rhododendron Dauricum;Phyllanthus Emblica;Phyllanthus Emblica;Phyllanthus Emblica;Phyllanthus Emblica;Phyllanthus Emblica;Phyllanthus Embli…	0.919979	SBHXYTNGIZCORC-UHFFFAOYSA-N	OC1=CC(O)=C2C(=O)CC(OC2=C1)C3=CC=C(O)C(O)=C3	C15H12O6	289.07	194.452	2.78932297971528	[M+H]+	289.072;153.019;163.038;92.671;127.039	0.000747031	0.000718285	0.000484206	0.000649841	0.00516988	0.00407006	0.00430621	0.00451539	0.000359186	0.000827993	2.79669	Up
Acetylpterosin C			Pteridium Aquilinum Var. Latiusculum	0.677735	KBPAOKSMUDDOIN-UHFFFAOYSA-N	CC1C(O)C2=C(C1=O)C(C)=C(CCOC(C)=O)C(C)=C2	C16H20O4	277.144	252.582	1.97296732460393	[M+H]+	277.143;153.055;137.095;109.101;92.668	2.73436e-05	2.31587e-07	1.22342e-05	1.32698e-05	2.34847e-05	6.32644e-05	0.000171352	8.60336e-05	0.180184	0.20768	2.69675	Insignificant
Oleanolic acid base + O-HexA-Hex	terpenoids	secoiridoid;lavandulane;artemisane;mycrane_monoterpenoids;menthane_monoterpenoids;cyclogeraniane	Spinacia Oleracea;Calendula Officinalis	0.917343	BQPYEFAVIPEQIK-UHFFFAOYSA-N	O=C(O)C7OC(OC2CCC3(C)(C4CC=C1C5CC(C)(C)CCC5(C(=O)O)(CCC1(C)C4(C)(CCC3(C2(C)(C))))))C(O)C(OC6OC(CO)C(O)C(O)C6(O))C7(O)	C42H66O14	793.437	504.85	1.95997384923588	[M-H]-	793.433;92.689;59.014;71.013;75.008	2.24869e-07	1.94333e-05	1.25439e-05	1.0734e-05	0.000102506	9.5749e-05	2.33109e-07	6.61627e-05	0.173321	0.201075	2.62383	Insignificant
2,3-dihydroxypropyl hexadecanoate			Alisma Orientale;Uncaria Rhynchophylla;Phytolacca Acinosa Roxb;Trichosanthes Rosthornii;Trichosanthes Rosthornii;Fritillaria Cirrhosa;Asparagus Officinalis;Asparagus Officinalis;Quisqualis Indica;Fagopyrum Dibotrys;Lemna Minor;Pueraria Lobata;Pueraria Lobata;Pueraria Lobata;Pueraria Lobata;Ban-Lan-Gen;Boswellia;Platycodon Grandiflorum;Carthamus Tinctorius;Siegesbeckia Orientalis;Siegesbeckia Orie…	0.841378	QHZLMUACJMDIAE-UHFFFAOYSA-N	CCCCCCCCCCCCCCCC(=O)OCC(O)CO	C19H38O4	331.284	594.062	0.294742728990924	[M+H]+	57.07;313.273;71.086;85.101;81.07	0.00228255	0.00207876	0.00161035	0.00199055	0.0132442	0.0126683	0.0106313	0.0121813	0.000237818	0.000590388	2.61342	Up
Xanthoxylol	phenylpropanoids	lignans		0.62556	VBIRCRCPHNUJAS-UHFFFAOYSA-N	COC1=C(O)C=CC(=C1)C1OCC2C1COC2C1=CC2=C(OCO2)C=C1	C20H20O6	357.133	392.684	2.76546091290251	[M+H]+	357.131;123.044;179.034;283.061;339.125	0.0001082	5.58682e-06	3.56066e-05	4.97979e-05	0.00031913	0.000309549	0.000277007	0.000301895	0.00158081	0.00282003	2.59989	Up
Wogonin	flavonoids	flavones	Carya Cathayensis;Scutellaria Likiangensis;Andrographis Paniculata;Physalis Minima;Oroxylum Indicum;Scutellaria Viscidula;Scutellaria Viscidula;Forsythia Suspensa;Phellodendron Amurense;Phellodendron Amurense);Sophora Sp;Scutellaria Hypericifolia;Scutellaria Hypericifolia;Scutellaria Amoena;Scutellaria Rehderiana;Bupleurum Scorzonerifolium;Saposhnikovia Divaricata;Portulaca Grandiflora;Portulaca …	0.841872	XLTFNNCXVBYBSX-UHFFFAOYSA-N	COC1=C(O)C=C(O)C2=C1OC(=CC2=O)C1=CC=CC=C1	C16H12O5	285.075	367.291	2.93623754993234	[M+H]+	285.077;151.038;165.055;270.054;284.293	0.00104052	0.00102314	0.000959406	0.00100769	0.00745348	0.00377968	0.00662115	0.00595144	0.0112977	0.0161722	2.56219	Up
Dihydrokaempferol	flavonoids	flavanonols;dihydrochalcones;flavanones	Broussonetia Papyrifera;Broussonetia Papyrifera;Broussonetia Papyrifera;Broussonetia Papyrifera;Hovenia Dulcis;Hovenia Dulcis;Hovenia Dulcis;Hovenia Dulcis;Ramulus Mori;Cudrania Cochinchinensis;Ampelopsis Brevipedunculata;Phyllanthus Emblica;Phyllanthus Emblica;Phyllanthus Emblica;Phyllanthus Emblica;Phyllanthus Emblica;Phyllanthus Emblica;Chamaecyparis Pisifera;Prunus Davidiana;Prunus Davidiana;…	0.984906	PADQINQHPQKXNL-UHFFFAOYSA-N	OC1C(OC2=CC(O)=CC(O)=C2C1=O)C1=CC=C(O)C=C1	C15H12O6	287.056	144.757	1.48475248115375	[M-H]-	125.025;259.061;287.056;57.035;151.005	6.04777e-05	9.55897e-05	0.000432589	0.000196219	0.00132998	0.000970221	0.00114273	0.00114764	0.00380289	0.00592117	2.54814	Up
Moracin D			Broussonetia Papyrifera;Broussonetia Papyrifera;Broussonetia Papyrifera;Broussonetia Papyrifera;Morus Alba;Morus Alba;Morus Alba;Morus Alba	0.847944	CHAAQDMHLLQJRO-UHFFFAOYSA-N	CC1(C)OC2=CC(=CC(O)=C2C=C1)C1=CC2=C(O1)C=C(O)C=C2	C19H16O4	309.112	776.874	1.25206515307943	[M+H]+	175.04;309.113;161.06;115.054;178.025	0.0414879	0.0624167	0.0442928	0.0493991	0.295093	0.329461	0.242082	0.288879	0.000800637	0.0016058	2.54791	Up
N-Acetyl-DL-glutamic acid	Amino acid derivatives		Pinellia Ternata;Prinsepiae Nux	0.619211	RFMMMVDNIPUKGG-UHFFFAOYSA-N	CC(=O)NC(CCC(O)=O)C(O)=O	C7H11NO5	188.056	30.2721	3.60967441415213	[M-H]-	188.056;142.051;59.014;144.067;128.035	0.000801499	0.00205393	0.00184102	0.00156548	0.00984629	0.0101524	0.00732907	0.00910925	0.00150035	0.00274549	2.54072	Up
Genkwanin	flavonoids	flavones	Pogostemon Cablin;Ginkgo Biloba;Ginkgo Biloba;Ginkgo Biloba;Ginkgo Biloba;Ginkgo Biloba;Wikstroemia Indica;Artemisiae Scopariae;Larrea Tridentata;Leonurus Sibiricus;Salvia Glutinosa;Artemisia Capillaris;Leonurus Artemisia;Glycyrrhiza Glabra;Glycyrrhiza Glabra;Prunus Pseudocerasus;Daphne Genkwa;Swertia Mileensis;Ephedra Sinica;Ephedra Sinica;Mentha Haplocalyx;Rosmarinus Officinalis;Hydnocarpus_Ant…	0.991208	JPMYFOBNRRGFNO-UHFFFAOYSA-N	COC1=CC(=C2C(=C1)OC(=CC2=O)C3=CC=C(C=C3)O)O	C16H12O5	283.061	381.931	0.544248147374178	[M-H]	283.063;268.04;267.03;239.035;284.064	0.000754498	0.000908854	0.000799691	0.000821014	0.00325428	0.00518648	0.00564311	0.00469462	0.00616801	0.0091617	2.51553	Up
5,7-dihydroxy-2-(4-hydroxyphenyl)-6-[3,4,5-trihydroxy-6-(hydroxymethyl)oxan-2-yl]chromen-4-one	flavonoids	flavones	Ulva Pertusa	0.774148	MYXNWGACZJSMBT-UHFFFAOYSA-N	O=C1C=C(OC2=CC(O)=C(C(O)=C12)C3OC(CO)C(O)C(O)C3O)C=4C=CC(O)=CC4	C21H20O10	433.113	91.5037	0.0720258529891222	[M+H]+	313.069;283.06;433.11;271.058;92.671	0.004254	0.00688193	0.00631898	0.0058183	0.0410392	0.0288755	0.0270564	0.0323237	0.00402542	0.00621314	2.47392	Up
5-Isopropylbicyclo[3.1.0]hexan-2-one			Ligusticum Chuanxiong;Ligusticum Chuanxiong	0.733311	MDDYCNAAAZKNAJ-UHFFFAOYSA-N	CC(C)C12CC1C(=O)CC2	C9H14O	139.112	167.791	1.69881486475718	[M+H]+	69.07;93.07;139.112;81.069;116.965	0.00125389	0.000959753	0.000965413	0.00105968	0.00546475	0.00607986	0.00535603	0.00563355	4.87689e-05	0.000201314	2.41041	Up
Pachyrrhizin			Begonia Glabra;Solanum Pubescens;Agastache Rugosus;Pogostemon Cablin;Pachyrhizus Erosus;Pachyrhizus Erosus;Pachyrhizus Erosus	0.608424	PENSQRMNZZWMGV-UHFFFAOYSA-N	COC1=CC2=C(OCO2)C=C1C1=CC2=C(OC1=O)C=C1OC=CC1=C2	C19H12O6	337.07	924.289	1.19904373400882	[M+H]+	337.073;322.046;233.081;92.671;321.04	0.0133106	0.0232772	0.0111359	0.0159079	0.0760133	0.0796577	0.0852506	0.0803072	0.000151397	0.000423197	2.33579	Up
Phenethylacetate	Aromaticity		Syzygium Aromaticum;Rosa Rugosa;Rosa Rugosa;Zanthoxylum Schinifolium;Zanthoxylum Schinifolium;Narcissus Tazetta Var. Chinensis;Narcissus Tazetta Var. Chinensis;Panax Quinquefolium;Panax Quinquefolium;Cinnamomi Ramulus;Pandanus Tectorius;Pandanus Tectorius	0.738004	MDHYEMXUFSJLGV-UHFFFAOYSA-N	O=C(OCCC=1C=CC=CC1)C	C10H12O2	165.091	111.656	0.494440965052234	[M+H]+	109.101;137.097;67.054;79.054;107.049	0.00740506	0.00289004	0.00136308	0.00388606	0.00420067	0.00396226	0.0465483	0.0182371	0.371516	0.399661	2.23049	Insignificant
1-Deoxynojirimycin	alkaloid	piperidines	Mori Fructus;Morus Alba;Morus Alba;Morus Alba;Morus Alba;Bombyx Mori;Bombyx Mori;Bombyx Mori;Bombyx Mori;Bombyx Mori	1	LXBIFEVIBLOUGU-UHFFFAOYSA-N	OCC1NCC(O)C(O)C1O	C6H13NO4	164.092	484.222	2.79845391050012	[M+H]+	164.091;165.055;80.05;60.045;146.081	0.00197821	0.00560827	0.00238372	0.0033234	0.0184219	0.0146208	0.0134568	0.0154999	0.00297793	0.00480529	2.22152	Up	C16843	1374	HMDB0035359
Dihydro-Quer	flavonoids	flavanones;dihydrochalcones;flavanonols	Smilax Glabra;Rhododendron Mucronulatum Turcz.;Agrimonia Pilosa;Agrimonia Pilosa;Agrimonia Pilosa;Agrimonia Pilosa;Rhododendron Mucronatum;Rhododendron Mucronatum;Rhododendron Dauricum;Pinaceae;Knema Globularia;Dioscorea Batatas;Prunus Amygdalus	0.724537	CXQWRCVTCMQVQX-UHFFFAOYSA-N	O=C1c2c(O)cc(O)cc2OC(c2ccc(O)c(O)c2)C1O	C15H12O7	305.065	105.342	0.492449438671511	[M+H]+	153.017;123.044;259.057;149.023;231.065	0.000394047	0.000544359	0.000543926	0.000494111	0.00213118	0.00234029	0.00221463	0.0022287	2.51037e-05	0.000139247	2.1733	Up
Sebiferic acid	terpenoids	mycrane_monoterpenoids;menthane_monoterpenoids;iridoid;lavandulane;artemisane;secoiridoid;cyclogeraniane	Castor Bean Latin;Angelica Sinensis;Sapium Sebiferum;Sapium Sebiferum	0.724822	STWHPCOPDBFRNW-UHFFFAOYSA-N	CC(=C)C1CCC2(C)C1CCC1(C)C2CCC2C(C)(CCC(O)=O)C(CCC12C)C(C)=C	C30H48O2	441.372	209.081	2.0897829716082	[M+H]+	92.671;95.085;441.373;81.07;423.36	0.000262955	0.00116135	0.00109953	0.00084128	0.00372264	0.00450962	0.00312987	0.00378738	0.00395739	0.00613482	2.17054	Up
Phenylacetaldehyde	Phenols		Tagetes Minuta;Tagetes Minuta;Hippophae Rhamnoides;Hippophae Rhamnoides;Hippophae Rhamnoides;Hippophae Rhamnoides;Hippophae Rhamnoides;Hippophae Rhamnoides;Curculigo Orchioides;Celastrus Orbiculatus;Taxillus Chinensis;Arctium Lappa;Arctium Lappa;Arctium Lappa;Arctium Lappa;Dichroae Radix;Cimicifuga Foetida;Perilla Frutescens;Perilla Frutescens;Perilla Frutescens;Perilla Frutescens;Perilla Frutesc…	0.978502	DTUQWGWMVIHBKE-UHFFFAOYSA-N	O=CCC=1C=CC=CC1	C8H8O	121.065	31.9704	3.1852807114082	[M+H]+	121.065;93.07;103.054;91.054;95.049	0.0011916	0.00125965	0.00111649	0.00118925	0.00168088	0.00800178	0.00633373	0.0053388	0.093325	0.11346	2.16647	Insignificant	C00601	998	HMDB0006236
Methoxyeugenol			Houttuynia Cordata;Illicium Verum;Illicium Verum;Myristica Fragrans	0.834928	FWMPKHMKIJDEMJ-UHFFFAOYSA-N	COC1=CC(CC=C)=CC(OC)=C1O	C11H14O3	195.101	294.415	2.35871748759734	[M+H]+	195.102;83.048;177.091;81.07;107.085	0.0014368	0.00114214	0.00103846	0.0012058	0.00271537	0.0122164	0.000763664	0.0052318	0.318857	0.347221	2.11731	Insignificant
1,5,9-trihydroxy-5,7,7-trimethyl-4,5a,6,8,8a,9-hexahydro-1H-azuleno[5,6-c]furan-3-one	terpenoids	secoiridoid;mycrane_monoterpenoids;lavandulane;artemisane		0.741645	MWDNWQAVYQDZQI-UHFFFAOYSA-N	O=C1OC(O)C2=C1CC(O)(C)C3CC(C)(C)CC3C2O	C15H22O5	321.112	380.48	0.700562310326186	[M+K]+	321.111;263.07;92.669;63.71;65.339	0.000984755	0.00278811	0.000173892	0.00131558	0.00536479	0.00588073	0.00583151	0.00569234	0.00518677	0.00780214	2.11332	Up
Azelaic acid	Aliphatic acyl		Hibiscus Syriacus;Hibiscus Syriacus;Hibiscus Syriacus;Angelica Sinensis;Artemisia Capillaris;Codonopsis Pilosula;Codonopsis Pilosula;Ampelopsis Japonica;Ampelopsis Japonica;Schnabelia Tetrodonta;Brucea Javanica;Artemisia Scoparia;Artemisia Scoparia	0.739623	BDJRBEYXGGNYIS-UHFFFAOYSA-N	O=C(O)CCCCCCCC(=O)O	C9H16O4	187.098	153.957	2.2682659869282	[M-H]-	125.097;187.098;97.067;169.086;126.1	0.00844184	0.00821119	0.00723903	0.00796402	0.0354007	0.0344345	0.0329661	0.0342671	5.05163e-06	4.71929e-05	2.10526	Up	C08261	2266	HMDB0000784
2,3-DIHYDROXYBENZOATE			Rosa Chinensis;Aglaia Odorata;Rhododendron Mucronatum;Rhododendron Mucronatum	0.898479	GLDQAMYCGOIJDV-UHFFFAOYSA-N	C1=CC(=C(C(=C1)O)O)C(=O)O	C7H6O4	153.019	40.7605	1.60859891277786	[M-H]-	153.02;109.03;124.041;82.029;81.035	0.000690586	0.000937492	0.000689708	0.000772595	0.00332766	0.0027768	0.00344233	0.00318226	0.000404168	0.000919741	2.04227	Up
MALEIC ACID	Organic acids and derivatives		Saccharum;Mahoniae Caulis;Ganoderma Sinensis;Lithospermum Arvense;Fumaria Officinalis;Fumaria Officinalis;Corydalis Yanhusuo;Helianthus Annuus;Helianthus Annuus;Helianthus Annuus;Helianthus Annuus;Plantago Major;Ban-Lan-Gen;Urtica Dioica;Isatis Indigotica;Malus Domestica;Malus Domestica;Pyrrosia Sheareri;Sarcandra Glabra;Cladonia Fallax Abbayes;Capsella Bursa-Pastoris;Pisum Sativum;Glechoma Heder…	0.971513	VZCYOOQTPOCHFL-UHFFFAOYSA-N	C(=CC(=O)O)C(=O)O	C4H4O4	115.004	31.191	2.79336630348343	[M-H]-	71.014;115.003;74.025;72.018;59.014	0.0246833	0.0292436	0.0241172	0.0260147	0.119532	0.0854233	0.103144	0.1027	0.00154376	0.00278191	1.98103	Up
rutamarin	phenylpropanoids	coumarins	Boenninghausenia Albiflora;Boenninghausenia Albiflora;Boenninghausenia Albiflora;Boenninghausenia Japonica;Ruta Graveolens;Ruta Graveolens	0.902389	AWMHMGFGCLBSAY-UHFFFAOYSA-N	O=C1OC=2C=C3OC(CC3=CC2C=C1C(C=C)(C)C)C(OC(=O)C)(C)C	C21H24O5	355.158	773.389	2.44546302336175	[M-H]-	355.155;116.928;99.926;115.921;100.934	0.000624632	0.00116336	0.000815754	0.000867915	0.00399664	0.00383644	0.00208936	0.00330748	0.018037	0.0248184	1.93011	Up
(4Z,7Z)-5,9,9-Trimethyl-11-oxabicyclo[8.2.1]trideca-1(13),4,7-triene-6,12-dione			Asteraceae;Asteraceae	0.866606	CAHQQYHQUHYOGU-JCPYGFQFSA-N	C\C1=C\CC\C2=C/C(OC2=O)C(C)(C)\C=C/C1=O	C15H18O3	247.133	138.922	1.87145219603856	[M+H]+	247.134;92.671;57.07;145.102;229.122	0.0043533	0.00564252	0.0055237	0.00517317	0.0203907	0.0199633	0.0186349	0.0196629	2.70142e-05	0.00014103	1.92636	Up
Fisetin	flavonoids	flavones;flavonols	Pithomyces Chartarum;Mangifera Indica;Mangifera Indica;Mangifera Indica;Mangifera Indica;Rhus Sylvestris;Rhus Sylvestris;Rhus Sylvestris;Seriphidium Finitum;Anthyllis Vulneraria;Acacia Catechu;Acacia Catechu;Pistacia Chinensis;Toxicodendron Succedaneum;Toxicodendron Succedaneum	0.862384	XHEFDIBZLJXQHF-UHFFFAOYSA-N	C1=CC(=C(C=C1C2=C(C(=O)C3=C(O2)C=C(C=C3)O)O)O)O	C15H10O6	287.055	185.028	0.116285725304691	[M+H]	287.055;217.049;81.07;92.671;95.085	0.000660791	0.000513572	0.000323241	0.000499201	0.00190744	0.00208002	0.00167924	0.0018889	0.0007886	0.00159973	1.91985	Up
Madecassoside	terpenoids	cyclogeraniane;secoiridoid;mycrane_monoterpenoids;menthane_monoterpenoids;lavandulane;artemisane	Centella Asiatica;Centella Asiatica	0.947205	BNMGUJRJUUDLHW-UHFFFAOYSA-N	CC1CCC2(CCC3(C)C(=CCC4C5(C)CC(O)C(O)C(C)(CO)C5C(O)CC34C)C2C1C)C(=O)OC1OC(COC2OC(CO)C(OC3OC(C)C(O)C(O)C3O)C(O)C2O)C(O)C(O)C1O	C48H78O20	973.491	259.137	10.042027979516	[M-H]-	973.499;973.527;85.03;71.013;101.024	0.0010356	0.00106149	0.000792888	0.000963326	0.00411856	0.00389157	0.00283633	0.00361549	0.00279082	0.00452393	1.90809	Up
9-hydroxy-10,12-octadecadienoic acid	Aliphatic acyl		Coix Lacryma-Jobi Var. Ma-Yuen	0.697718	NPDSHTNEKLQQIJ-SIGMCMEVSA-N	O=C(O)CCCCCCCC(O)C=CC=CCCCCC	C18H32O3	295.228	582.898	0.21500556736654	[M-H]-	295.229;277.216;171.102;195.139;59.014	0.0104711	0.00375758	0.00663963	0.00695611	0.0278087	0.0242439	0.0249232	0.0256586	0.00110679	0.00211243	1.88309	Up
beta-Phellandrene			Cinnamomi Ramulus;Kaempferia Galanga;Citrus Reticulata;Citrus Reticulata;Angelica Dahurica;Angelica Dahurica;Angelica Dahurica;Citrus Medica;Notopterygium Forbesii;Coriandrum Sativum;Coriandrum Sativum;Coriandrum Sativum;Alpinia Katsumadai Hayat;Schisandra Chinensis;Schisandra Chinensis;Ligusticum Chuanxiong;Ligusticum Chuanxiong;Ligusticum Sinense;Ligusticum Sinense;Ligusticum Sinense;Zanthoxylu…	0.828551	LFJQCDVYDGGFCH-UHFFFAOYSA-N	CC(C)C1CCC(=C)C=C1	C10H16	137.132	347.825	3.12967849073517	[M+H]+	81.07;95.085;137.132;57.07;67.054	0.000533713	0.000626536	0.00053095	0.000563733	0.00118209	0.00223502	0.00279435	0.00207049	0.0335041	0.0438891	1.87688	Up
Chaulmoogric Acid	Fatty acids		Hydnocarpus_Anthelminticus	1	XMVQWNRDPAAMJB-UHFFFAOYSA-N	O=C(O)CCCCCCCCCCCCC1C=CCC1	C18H32O2	279.233	751.666	0.564872508273301	[M-H]-	279.232;280.235;92.689;58.24;51.662	0.00279795	0.00278598	0.00284108	0.00280834	0.00943716	0.00955661	0.0109425	0.00997875	0.000120257	0.00035875	1.82914	Up
Phthalic anhydride			Phryma Leptostachya;Phryma Leptostachya;Angelica Sinensis	1	LGRFSURHDFAFJT-UHFFFAOYSA-N	O=c(o1)c(c2)c(ccc2)c(=O)1	C8H4O3	149.023	445.779	1.04502451470078	[M+H]+	149.024;167.033;65.038;121.028;131.013	0.0164468	0.0149798	0.0136004	0.015009	0.0481778	0.0545777	0.0540351	0.0522635	7.227e-05	0.000251528	1.79998	Up
4-(2,3-Dihydroxy-3-methylbutoxy)furo(3,2-g)chromen-7-one			Prangos Pabularia;Angelica Archangelica;Angelica Archangelica;Angelica Dahurica;Angelica Dahurica;Angelica Dahurica;Angelica Furcijuga;Sphallerocarpus Gracilis	0.658357	PEWFWDOPJISUOK-UHFFFAOYSA-N	O=C1OC=2C=C3OC=CC3=C(OCC(O)C(O)(C)C)C2C=C1	C16H16O6	327.086	233.768	0.878549701021307	[M+Na]+	327.087;312.062;81.07;69.07;67.054	0.00411605	0.010596	0.00417059	0.00629421	0.0220574	0.0193109	0.0223255	0.0212313	0.00317344	0.00502934	1.75409	Up
Palmitic acid	Fatty acids		Scutellaria Baicalensis;Scutellaria Baicalensis;Ecklonia Kurome;Ecklonia Kurome;Canarii Fructus;Piper Longum;Lygodiaceae;Lygodiaceae;Cirsium Japonicum;Pyrus Sp;Peucedanum Praeruptorum;Oroxylum Indicum;Portulaca Oleracea;Portulaca Oleracea;Hypericum Japonicum;Scutellaria Lateriflora;Allii Tuberosi Semen;Curculigo Orchioides;Vaccaria Segetalis;Vaccaria Segetalis;Saussurea Lappa;Radix Aconiti Kusnez…	0.983895	IPCSVZSSVZVIGE-UHFFFAOYSA-N	OC(=O)CCCCCCCCCCCCCCC	C16H32O2	255.233	774.405	1.41472334239716	[M-H]-	255.234;92.689;66.571;88.509;75.334	0.000620747	0.000614423	0.000577486	0.000604219	0.00220646	0.0019168	0.00195337	0.00202554	0.000102739	0.000314416	1.74517	Up	C00249	985	HMDB0000220
Hexadecanedioic acid			Toona Sinensis;Toona Sinensis;Toona Sinensis;Melia Azedarach;Melia Azedarach;Melia Azedarach;Melia Azedarach;Aconitum Coreanum	0.857973	QQHJDPROMQRDLA-UHFFFAOYSA-N	OC(=O)CCCCCCCCCCCCCCC(O)=O	C16H30O4	285.207	344.759	0.50400272580846	[M-H]-	285.207;78.958;286.21;155.144;92.689	3.10448e-05	4.24509e-05	5.53678e-05	4.29545e-05	0.000110972	0.000172247	0.000141051	0.000141423	0.00663672	0.00977607	1.71914	Up	C19615	10459	HMDB0000672
Linoleic acid	Aliphatic acyl		Houttuynia Cordata;Citrus Wilsonii;Ligusticum Chuanxiong;Ligusticum Chuanxiong;Lemna Minor;Panax Ginseng;Panax Ginseng;Panax Ginseng;Panax Ginseng;Cornus Officinalis;Artemisia Capillaris;Linum Usitatissimum;Panax Quinquefolium;Panax Quinquefolium;Imperata Cylindrica Var. Major;Imperata Cylindrica Var. Major;Imperata Cylindrica Var. Major;Japanese Metaplexis;Ziziphus Jujuba;Crataegus Pinnatifida;C…	0.940168	OYHQOLUKZRVURQ-HZJYTTRNSA-N	CCCCC/C=C\C/C=C\CCCCCCCC(=O)O	C18H32O2	281.247	751.25	2.06572845017846	[M+H]+	97.101;69.07;81.07;83.086;57.07	0.0040947	0.00374602	0.00311719	0.00365264	0.0103711	0.0120446	0.0109382	0.011118	0.000194313	0.000514785	1.60588	Up	C01595	5280450	HMDB0000673
4-Ethyl-2-methoxyphenol			Styrax Benzoin;Alpinia Officinarum);Aristolochia Fangchi;Aristolochia Fangchi;Cynanchum Paniculatum);Lysimachiae Foenigraeci;Magnolia Officinalis;Magnolia Officinalis;Perilla Frutescens;Perilla Frutescens;Perilla Frutescens;Perilla Frutescens;Perilla Frutescens;Perilla Frutescens;Cinnamomi Ramulus;Phellodendron Amurense;Phellodendron Amurense)	0.717622	CHWNEIVBYREQRF-UHFFFAOYSA-N	CCC1=CC(OC)=C(O)C=C1	C9H12O2	153.091	664.883	0.174570318755855	[M+H]+	79.053;93.07;107.085;81.07;109.064	0.000475613	0.000502365	0.000560584	0.000512854	0.00058459	0.00273837	0.0011347	0.00148589	0.206784	0.236039	1.5347	Insignificant
SUCROSE	Carbohydrates and derivatives		Fritillaria Cirrhosa;Fritillaria Unibracteata;Taraxacum Officinale;Ban-Lan-Gen;Sterculia Lychnophora;Ligusticum Sinense;Ligusticum Sinense;Ligusticum Sinense;Astragalus Membranaceus;Astragalus Membranaceus;Eleutherococcus Senticosus;Saposhnikovia Divaricata;Bolbostemma Paniculatum;Bolbostemma Paniculatum;Symplocos Caudata;Beta Vulgaris;Beta Vulgaris;Gynostemma Pentaphyllum;Paeonia Lactiflora Wild…	0.64822	CZMRCDWAGMRECN-UHFFFAOYSA-N	C(C1C(C(C(C(O1)OC2(C(C(C(O2)CO)O)O)CO)O)O)O)O	C12H22O11	341.109	46.8976	0.106760867917618	[M-H]-	59.014;89.026;71.014;341.108;179.057	0.112517	0.121734	0.638366	0.290873	0.852551	0.692561	0.867455	0.804189	0.0482314	0.0613697	1.46715	Insignificant
8-Hydroxy-7-methoxy-2H-1-benzopyran-2-one	phenylpropanoids	coumarins	Hydrangea Macrophylla;Hydrangea Macrophylla);Daphne Odora;Daphne Odora	0.614333	KIGCGZUAVODHMD-UHFFFAOYSA-N	COC1=C(O)C2=C(C=CC(=O)O2)C=C1	C10H8O4	193.049	417.34	2.26606489369057	[M+H]+	175.039;193.051;56.362;51.392;53.578	0.000160994	0.000200509	0.000181294	0.000180932	0.000779447	0.000283788	0.000386751	0.000483329	0.116546	0.139777	1.41756	Insignificant
Citrusinol	flavonoids	flavonols;flavones		0.699064	OKQQXHUICMLKQI-UHFFFAOYSA-N	CC1(C)OC2=CC(O)=C3C(=O)C(O)=C(OC3=C2C=C1)C1=CC=C(O)C=C1	C20H16O6	353.101	355.809	2.53066878782304	[M+H]+	353.1;175.04;338.078;56.151;92.671	0.00262839	0.00950314	0.00309883	0.00507678	0.0132	0.0142156	0.0130883	0.0135013	0.0199357	0.0271156	1.41111	Up
3,4-Dihydrocadalene			Juniperus Communis;Juniperus Communis;Juniperus Communis;Cinnamomum Camphora;Cinnamomum Camphora;Cinnamomum Camphora;Cinnamomum Camphora	0.609986	CUUMXRBKJIDIAY-UHFFFAOYSA-N	CC(C)C1CC=C(C)C2=C1C=C(C)C=C2	C15H20	201.164	186.703	3.93295791154064	[M+H]+	201.163;159.115;145.101;81.07;54.422	0.000363402	0.000497445	0.000303623	0.000388157	0.00111373	0.000995479	0.000801815	0.000970341	0.00562709	0.00839335	1.32185	Up
Dihydrocapsaicin	alkaloid		Uncaria Rhynchophylla;Capsicum Annuum	0.659104	XJQPQKLURWNAAH-UHFFFAOYSA-N	CC(C)CCCCCCC(=O)NCC1=CC(=C(C=C1)O)OC	C18H29NO3	308.221	259.84	1.63350403087769	[M+H]	86.096;308.223;132.101;93.07;149.132	0.000125774	0.000365323	0.000210226	0.000233774	0.000280323	0.000892745	0.000550765	0.000574611	0.148211	0.174222	1.29747	Insignificant
Hesperetin 5-O-glucoside	flavonoids	dihydrochalcones;flavanones	Citrus Limon;Citrus Limon;Citrus Limon;Citrus Sinensis;Citrus Sinensis;Citrus Sinensis;Citrus Sinensis;Citrus Sinensis;Prunus Persica;Prunus Persica;Prunus Persica;Prunus Persica;Prunus Persica;Prunus Persica	0.70546	QSLBWGKNSBMTJL-UHFFFAOYSA-N	COC1=C(O)C=C(C=C1)C1CC(=O)C2=C(O1)C=C(O)C=C2OC1OC(CO)C(O)C(O)C1O	C22H24O11	465.137	37.3882	0.11499050415032	[M+H]+	465.132;381.078;92.671;122.924;55.94	0.00158196	0.000916945	0.00155609	0.00135166	0.00326168	0.00330468	0.00339296	0.00331977	0.000877156	0.00172039	1.29635	Up
Benzoic acid + 2O, O-Hex			Rheum Officinale	0.926233	CBTFERBMQQAROP-UHFFFAOYSA-N	O=C(O)C2=CC(OC1OC(CO)C(O)C(O)C1(O))=CC=C2(O)	C13H16O9	315.072	37.7103	0.190729758415768	[M-H]-	315.073;153.019;152.011;109.03;108.022	0.00197524	0.00225816	0.00177525	0.00200288	0.00447992	0.00527328	0.00457455	0.00477591	0.000639551	0.00135143	1.2537	Up
2'-Hydroxyacetophenone			Cynanchum Paniculatum);Paeonia Lactiflora Wild;Cinnamomi Ramulus;Ligusticum Chuanxiong;Ligusticum Chuanxiong	0.747037	JECYUBVRTQDVAT-UHFFFAOYSA-N	CC(=O)C1=CC=CC=C1O	C8H8O2	137.06	190.286	2.63463695010233	[M+H]+	137.06;81.07;109.065;67.054;93.07	0.0025535	0.00219734	0.00234483	0.00236522	0.00602602	0.00520097	0.00531799	0.00551499	0.000344357	0.000804256	1.22138	Up
Pimelic acid	Fatty acids		Anethum Graveolens;Anethum Graveolens;Ligusticum Scoticum;Equisetum Arvense;Mosla Dianthera;Mosla Dianthera;Castor Bean Latin;Perilla Frutescens;Perilla Frutescens;Perilla Frutescens;Perilla Frutescens;Perilla Frutescens;Perilla Frutescens;Foeniculum Vulgare;Foeniculum Vulgare;Foeniculum Vulgare;Mosla Formosana;Piper Novae Hollandiae;Forsythia Suspensa;Brucea Javanica;Notopterygium Incisum;Notopt…	0.98952	WLJVNTCWHIRURA-UHFFFAOYSA-N	O=C(O)CCCCCC(=O)O	C7H12O4	159.066	55.8324	1.08973468933374	[M-H]-	97.066;159.065;115.077;160.061;95.051	0.00204748	0.00258918	0.00227934	0.00230534	0.0059396	0.0049816	0.00460214	0.00517445	0.00257179	0.00422679	1.16643	Up	C02656	385	HMDB0000857
alpha-Linolenic acid	Aliphatic acyl		Linum Usitatissimum;Bupleurum Chinense;Bupleurum Chinense;Trichosanthis Radix;Epimedium Sagittatum;Epimedium Sagittatum;Croton Tiglium;Trichosanthes Rosthornii;Trichosanthes Rosthornii;Crataegus Pinnatifida;Crataegus Pinnatifida;Crataegus Pinnatifida;Celosia Cristata;Celosia Cristata;Acanthopanax Gracilistylus;Acanthopanax Gracilistylus;Cordyceps Sinensis;Trichosanthes Kirilowii;Astragalus Mongho…	0.913041	DTOSIQBPPRVQHS-PDBXOOCHSA-N	CCC=CCC=CCC=CCCCCCCCC(=O)O	C18H30O2	279.232	465.159	0.835310418745592	[M+H]	81.07;279.229;67.054;85.101;95.085	0.0100675	0.00326499	0.00490779	0.0060801	0.0148922	0.0136533	0.0121396	0.0135617	0.0271999	0.0361647	1.15737	Up
8-Desoxygartanin	Xanthones		Garcinia Nigrolineata;Garcinia Dulcis;Garcinia Dulcis;Garcinia Speciosa;Garcinia Mangostana;Garcinia Mangostana;Garcinia Mangostana;Garcinia Morella	0.721928	GVQOVMKBYJKZSY-UHFFFAOYSA-N	CC(=CCC1=C(C(=C2C(=C1O)C(=O)C3=C(O2)C(=CC=C3)O)CC=C(C)C)O)C	C23H24O5	379.158	751.047	0.82437568160498	[M-H]	116.928;379.157;99.926;115.921;100.934	0.0029911	0.00421516	0.00333463	0.00351363	0.00780077	0.00788471	0.00707172	0.00758573	0.000803069	0.00160163	1.11033	Up
Coniferyl aldehyde	phenylpropanoids		Styrax Benzoin;Quercus Aliena;Eucommia Ulmoides;Salvia Chinensis;Toosendan Fructus;Xanthium Sibiricum;Xanthium Sibiricum;Hydnocarpus_Anthelminticus;Taraxacum Formosanum;Magnolia Officinalis;Magnolia Officinalis;Taxus Yunnanensis;Sequoia Sp.;Santalum Album;Ligusticum Sinense;Ligusticum Sinense;Ligusticum Sinense;Acer Saccharinum;Vitex Rotundifolia;Vitex Rotundifolia;Swertia Mileensis;Prinsepiae Nu…	0.838498	DKZBBWMURDFHNE-UHFFFAOYSA-N	COC1=CC(C=CC=O)=CC=C1O	C10H10O3	179.07	281.61	1.71126472678775	[M+H]+	161.06;179.07;133.065;92.671;75.36	0.000455434	0.000457121	0.000404892	0.000439149	0.000745077	0.000776566	0.00132005	0.00094723	0.0534821	0.0673267	1.109	Insignificant
13-HODE	Fatty acids		Coix Lacryma-Jobi Var. Ma-Yuen;Hernandia Sonora	0.870511	HNICUWMFWZBIFP-KDFHGORWSA-N	CCCCCC(O)C=CC=CCCCCCCCC(O)=O	C18H32O3	295.228	646.052	0.113151981580428	[M-H]-	59.014;295.228;92.689;55.325;53.084	0.00150645	0.00199668	0.00148807	0.00166373	0.00407614	0.00339588	0.00315037	0.0035408	0.00436986	0.00668664	1.08965	Up
4-HYDROXYBENZOATE	Aromaticity		Eclipta Prostrata;Eclipta Prostrata;Euphorbia Lathyris;Euphorbia Lathyris);Euphorbia Lathyris;Allium Macrostemon;Cyperus Rotundus;Descurainia Sophia;Descurainia Sophia;Descurainia Sophia;Corydalis Yanhusuo;Sargassum;Sargassum;Lonicera Japonica;Lonicera Japonica;Solanum Nigrum;Ginkgo Biloba;Ginkgo Biloba;Ginkgo Biloba;Ginkgo Biloba;Ginkgo Biloba;Zanthoxylum Nitidum;Stemona Japonica;Stemona Japonic…	0.963169	FJKROLUGYXJWQN-UHFFFAOYSA-N	C1=CC(=CC=C1C(=O)O)O	C7H6O3	137.024	52.9582	2.61588197963226	[M-H]-	93.036;137.024;94.037;136.016;138.028	0.00573492	0.00619327	0.00543925	0.00578914	0.0113889	0.0113618	0.0121448	0.0116319	6.54011e-05	0.000246994	1.00666	Up
Gentisic acid	Xanthones		Hypericum Perforatum;Hypericum Perforatum;Hypericum Perforatum;Gentianaceae;Plantago Asiatica;Plantago Asiatica;Plantago Asiatica;Raphanus Sativus;Raphanus Sativus;Citrus Cultivars;Ilex Chinensis;Foeniculum Vulgare;Foeniculum Vulgare;Foeniculum Vulgare;Plantago Major;Calendula Officinalis;Phragmites Communis;Phragmites Communis;Coriandrum Sativum;Coriandrum Sativum;Coriandrum Sativum;Eucalyptus G…	0.940859	WXTMDXOMEHJXQO-UHFFFAOYSA-N	C1=CC(=C(C=C1O)C(=O)O)O	C7H6O4	153.019	55.7365	1.45855365332037	[M-H]	109.03;153.018;108.022;85.03;82.029	0.000639457	0.000676099	0.000632916	0.000649491	0.00128092	0.00132598	0.00128071	0.00129587	5.66354e-06	5.15528e-05	0.996538	Insignificant	C00628	3469	HMDB0000152
Dihydrocarvone			Mentha Haplocalyx;Zanthoxylum Schinifolium;Zanthoxylum Schinifolium;Ephedra Sinica;Ephedra Sinica;Saposhnikovia Divaricata;Coriandrum Sativum;Coriandrum Sativum;Coriandrum Sativum	0.862457	AZOCECCLWFDTAP-UHFFFAOYSA-N	CC1CCC(CC1=O)C(C)=C	C10H16O	153.127	241.84	2.16085075130363	[M+H]+	153.126;93.07;97.064;81.07;52.097	0.0014691	0.00145307	0.00134422	0.00142213	0.00162755	0.00321279	0.00340924	0.00274986	0.0786526	0.0969503	0.951304	Insignificant
Irigenin	flavonoids	isoflavones	Belamcanda Chinensis	0.63332	TUGWPJJTQNLKCL-UHFFFAOYSA-N	COC1=CC(=CC(=C1OC)O)C2=COC3=C(C2=O)C(=C(C(=C3)O)OC)O	C18H16O8	359.077	211.978	1.49673322886832	[M-H]	149.062;137.025;177.055;93.036;133.065	3.64886e-05	4.63374e-05	7.59307e-05	5.29189e-05	0.000111572	9.50709e-05	9.2112e-05	9.95848e-05	0.0247513	0.0331574	0.912143	Insignificant
5-Isopropyl-2-methylphenol acetate			Asarum Sieboldii;Centipeda Minima;Citrus Reticulata;Citrus Reticulata;Piper Betle;Piper Betle;Lonicera Japonica;Lonicera Japonica;Angelica Sinensis;Mosla Chinensis;Cinnamomum Camphora;Cinnamomum Camphora;Cinnamomum Camphora;Cinnamomum Camphora;Canarium Album);Elsholtzia Ciliata;Elsholtzia Ciliata;Elsholtzia Ciliata;Mosla Scabra;Thymus Vulgaris;Thymus Vulgaris	0.602953	OXZSUQJHKQOGOK-UHFFFAOYSA-N	CC(C)C1=CC(OC(C)=O)=C(C)C=C1	C12H16O2	193.122	59.9391	1.33386061346328	[M+H]+	133.101;91.054;175.112;193.122;147.116	0.0302629	0.019897	0.0181303	0.0227634	0.032185	0.0422937	0.0504032	0.0416273	0.0437819	0.0561103	0.870814	Insignificant
Acetylvanillin	Phenols		Syzygium Aromaticum;Angelica Sinensis;Artemisia Capillaris;Vanilla Planifolia;Gastrodia Elata;Urtica Dioica;Conioselinum Vaginatum;Conioselinum Vaginatum;Ulva Pertusa;Styrax Benzoin;Bupleurum Chinense;Bupleurum Chinense;Ligusticum Chuanxiong;Ligusticum Chuanxiong;Vitex Rotundifolia;Vitex Rotundifolia;Citrus Limonia;Citrus Limonia;Citrus Limonia;Citrus Limonia	0.912789	PZSJOBKRSVRODF-UHFFFAOYSA-N	CC(=O)OC1=C(C=C(C=C1)C=O)OC	C10H10O4	195.065	281.577	1.93690761946436	[M+H]	195.066;152.047;139.076;79.054;124.051	0.000960459	0.000810073	0.000739833	0.000836789	0.00151118	0.00163894	0.00140556	0.00151856	0.00189862	0.00324044	0.859773	Insignificant
PROLINE	Amino acid derivatives		Leonurus Artemisia	0.969826	ONIBWKKTOPOVIA-UHFFFAOYSA-N	O=C(O)C1NCCC1	C5H9NO2	116.07	31.8321	4.13840464493709	[M+H]+	70.065;116.07;74.023;98.06;92.669	0.0407678	0.0502395	0.040471	0.0438261	0.101193	0.0720291	0.06507	0.0794307	0.0365564	0.047191	0.857906	Insignificant
2-Phenylethyl octanoate			Alpinia Officinarum)	0.614097	ASETYIALRXDVDF-UHFFFAOYSA-N	CCCCCCCC(=O)OCCC1=CC=CC=C1	C16H24O2	249.185	316.351	1.48749654011196	[M+H]+	249.185;93.07;121.101;79.054;107.086	0.000532777	0.000670479	0.000535031	0.000579429	0.000108052	0.00165319	0.00138517	0.0010488	0.382495	0.410229	0.856039	Insignificant
2-Cyclohexen-1-one, 4-hydroxy-4-(3-hydroxybutyl)-3,5,5-trimethyl-			Eriobotrya Japonica;Eriobotrya Japonica;Eriobotrya Japonica	0.874471	CWOFGGNDZOPNFG-UHFFFAOYSA-N	CC(O)CCC1(O)\C(=C/C(=O)CC1(C)C)C	C13H22O3	209.153	106.787	1.57756340334394	[M-H2O+H]+	109.064;149.06;83.048;209.152;95.049	0.00456389	0.00477874	0.0044626	0.00460175	0.00758853	0.00725519	0.00745014	0.00743129	2.99953e-05	0.000152119	0.69143	Insignificant
3-Thujanone	terpenoids	secoiridoid;iridoid;lavandulane;mycrane_monoterpenoids;menthane_monoterpenoids	Asarum Sieboldii;Amomum Villosum;Amomum Villosum;Amomum Villosum;Thlaspi Arvense;Thlaspi Arvense;Thlaspi Arvense;Mentha Haplocalyx;Zanthoxylum Schinifolium;Zanthoxylum Schinifolium;Chrysanthemum Morifolium;Sinapis Semen;Boswellia;Artemisia Argyi;Cassia Obtusifolia;Cassia Obtusifolia	0.871209	USMNOWBWPHYOEA-UHFFFAOYSA-N	CC(C)C12CC1C(C)C(=O)C2	C10H16O	153.127	82.0354	1.89217464425174	[M+H]+	153.127;59.049;93.07;79.054;97.064	0.00132523	0.00143954	0.00126469	0.00134315	0.00150271	0.00344014	0.00153682	0.00215989	0.272395	0.305048	0.685336	Insignificant
(R)-Campholenic aldehyde			Bupleurum Chinense;Bupleurum Chinense;Angelica Biserrata;Ligusticum Chuanxiong;Ligusticum Chuanxiong;Magnolia Officinalis;Magnolia Officinalis;Nelumbo Nucifera;Nelumbo Nucifera;Nelumbo Nucifera;Nelumbo Nucifera;Nelumbo Nucifera;Nelumbo Nucifera;Nelumbo Nucifera;Asarum Sieboldii;Boswellia;Clematis Chinensis;Saposhnikovia Divaricata;Chrysanthemum Morifolium;Notopterygium Incisum;Notopterygium Incis…	0.942841	OGCGGWYLHSJRFY-UHFFFAOYSA-N	CC1=CCC(CC=O)C1(C)C	C10H16O	153.127	99.2344	2.10597296918598	[M+H]+	93.07;107.086;135.117;153.127;97.064	0.00130729	0.00130645	0.00126178	0.00129184	0.00193661	0.00204718	0.00197617	0.00198665	4.09544e-05	0.000184036	0.620913	Insignificant
Salicylic acid	Phenols		Cyperus Rotundus;Gentiana Scabra;Gentiana Scabra;Menispermum Dauricum;Illicium Verum;Illicium Verum;Citrus Aurantium;Citrus Aurantium;Citrus Aurantium;Citrus Aurantium;Citrus Aurantium;Citrus Aurantium;Gaultheria Yunnanensis;Plantago Major;Panax Ginseng;Panax Ginseng;Panax Ginseng;Panax Ginseng;Coriandrum Sativum;Coriandrum Sativum;Coriandrum Sativum;Ban-Lan-Gen;Polygonatum Sibiricum;Solidago Dec…	0.824662	YGSDEFSMJLZEOE-UHFFFAOYSA-N	C1=CC=C(C(=C1)C(=O)O)O	C7H6O3	139.039	123.626	1.11032025120193	[M+H]+	139.039;115.97;111.044;79.949;67.054	0.0025476	0.00240733	0.00265935	0.00253809	0.00378341	0.00361856	0.00346451	0.00362216	0.000765655	0.00156211	0.513105	Insignificant	C00805	338	HMDB0001895
Aspartate	Amino acid derivatives		Cornus Officinalis;Humulus Japonicus;Pinellia Ternata;Santalum Album;Arctium Lappa;Arctium Lappa;Arctium Lappa;Arctium Lappa;Dioscorea Batatas;Euryale Ferox;Euryale Ferox;Euryale Ferox;Ziziphus Jujuba;Gynostemma Pentaphyllum;Vigna Radiata;Atractylodes Macrocephala;Trichosanthes Kirilowii;Rubus Idaeus;Rubus Idaeus	0.99971	CKLJMWTZIZZHCS-UHFFFAOYSA-N	C(C(C(=O)O)N)C(=O)O	C4H7NO4	132.03	42.1838	1.71534833371256	[M-H]-	115.004;71.013;133.014;88.041;72.994	0.00729979	0.00903924	0.00845341	0.00826415	0.0120983	0.0132806	0.00760304	0.010994	0.204654	0.234362	0.411776	Insignificant
(4S,5Z,6S)-4-(2-methoxy-2-oxoethyl)-5-[2-[(E)-3-phenylprop-2-enoyl]oxyethylidene]-6-[(2S,3R,4S,5S,6R)-3,4,5-trihydroxy-6-(hydroxymethyl)oxan-2-yl]oxy-4H-pyran-3-carboxylic acid	Phenols		Panax Pseudo-Ginseng;Eupatorium;Eupatorium Glandulosum;Bupleurum Chinense;Bupleurum Chinense;Panax Quinquefolium;Panax Quinquefolium;Codonopsis Pilosula;Codonopsis Pilosula;Flourensia Cernua	0.724198	WXVLCNREBFDEKS-UHFFFAOYSA-N	O=C(C1=CC=2C=CC(OC2C=C1OC)(C)C)C	C14H16O3	233.117	105.513	0.324144448794078	[M+H]+	135.08;187.113;215.108;233.117;173.096	0.00296527	0.000727392	0.00257532	0.00208933	0.00267686	0.00282984	0.00252034	0.00267568	0.446937	0.47221	0.356867	Insignificant
Linderane	terpenoids	Sesquiterpenoids	Lindera Aggregata	0.724035	KBMSVODXFLAQNJ-UHFFFAOYSA-N	CC1=CCCC23C(O2)C(C4=C(C1)OC=C4C)OC3=O	C15H16O4	261.112	102.824	0.991061879477446	[M+H]	243.102;215.106;187.11;159.116;86.097	0.00245986	0.00217738	0.00171089	0.00211604	0.00261773	0.00299004	0.00218859	0.00259879	0.203929	0.234287	0.29647	Insignificant
Paracetamol	Phenols		Scutellaria Baicalensis;Scutellaria Baicalensis	0.827825	RZVAJINKPMORJF-UHFFFAOYSA-N	CC(=O)NC1=CC=C(O)C=C1	C8H9NO2	152.071	125.703	4.56900437564323	[M+H]+	152.07;93.058;96.044;69.034;59.073	0.00239208	0.00242359	0.0021539	0.00232319	0.00293946	0.00309609	0.002512	0.00284918	0.0536221	0.0672645	0.294441	Insignificant
Phenylalanine	Amino acid derivatives		Carthamus Tinctorius;Arctium Lappa;Arctium Lappa;Arctium Lappa;Arctium Lappa;Bamusaeconcretiosilicea;Santalum Album;Rubus Idaeus;Rubus Idaeus;Trichosanthes Kirilowii;Atractylodes Macrocephala;Cornus Officinalis;Dioscorea Batatas	0.937616	COLNVLDHVKWLRT-UHFFFAOYSA-N	O=C(O)C(N)CC1=CC=CC=C1	C9H11NO2	164.072	93.4263	2.0215237791558	[M-H]-	147.046;72.01;164.072;164.836;75.008	0.00681094	0.00696165	0.00550107	0.00642456	0.00871295	0.00731257	0.00721698	0.0077475	0.11954	0.142884	0.270135	Insignificant
(+/-)-Jasmonic acid	Fatty acids		Jasminum Officinale;Jessamine;Camellia Sinensis;Camellia Sinensis;Camellia Sinensis;Camellia Sinensis;Jasminum Grandiflorum L.;Citrus Aurantium;Citrus Aurantium;Citrus Aurantium;Citrus Aurantium;Citrus Aurantium;Citrus Aurantium;Vicia Faba;Vicia Faba;Vicia Faba;Vicia Faba	0.882438	ZNJFBWYDHIGLCU-UHFFFAOYSA-N	CCC=CCC1C(CCC1=O)CC(=O)O	C12H18O3	211.133	59.5583	1.87240222136515	[M+H]+	133.101;71.049;193.122;151.112;91.054	0.0240601	0.023408	0.0209435	0.0228039	0.0226558	0.0278798	0.0319037	0.0274797	0.175063	0.202434	0.26909	Insignificant
5-OXO-D-PROLINE	Amino acid derivatives		Rehmannia Glutinosa;Rehmannia Glutinosa;Rehmannia Glutinosa;Rehmannia Glutinosa;Rehmannia Glutinosa;Rehmannia Glutinosa);Indigo Naturalis;Geum Urbanum;Ban-Lan-Gen;Lycium Chinese;Ceratonia Siliqua;Phyllanthus Reticulatus;Rheum Maximowiczii;Pseudostellaria Heterophylla;Pseudostellaria Heterophylla);Pseudostellaria Heterophylla;Isatis Indigotica;Agaricus Campestris	0.863021	ODHCTXKNWHHXJC-UHFFFAOYSA-N	C1CC(=O)NC1C(=O)O	C5H7NO3	128.035	36.2437	2.18117773157376	[M-H]-	128.035;85.03;129.02;82.029;84.046	0.0106331	0.0101225	0.0105521	0.0104359	0.00875335	0.0137631	0.0144116	0.0123093	0.3555	0.383594	0.238202	Insignificant
DL-Pipecolinic acid	alkaloid	piperidines	Dolicho Lablab;Delphinium Cashmerianum;Delphinium Cashmerianum;Bombyx Mori;Bombyx Mori;Bombyx Mori;Bombyx Mori;Bombyx Mori	0.983471	HXEACLLIILLPRG-UHFFFAOYSA-N	OC(=O)C(C1)NCCC1	C6H11NO2	130.086	104.326	1.13612311150024	[M+H]+	84.082;130.086;89.939;56.049;71.929	0.0262638	0.0163883	0.0403741	0.0276754	0.0289941	0.0444786	0.0238524	0.0324417	0.636012	0.654447	0.229244	Insignificant
2,4-Dimethylbenzaldehyde			Angelica Sinensis	0.908068	GISVICWQYMUPJF-UHFFFAOYSA-N	CC1=CC(C)=C(C=O)C=C1	C9H10O	135.08	125.603	2.4636231797709	[M+H]+	135.043;95.049;79.055;53.039;107.086	0.00108489	0.00128202	0.000854461	0.00107379	0.00138464	0.00109247	0.00127881	0.00125197	0.301135	0.329947	0.221491	Insignificant
3-hydroxybenzoic acid	Aromaticity		Glechoma Hederacea;Equisetum Hyemale;Typha Angustata;Gastrodia Elata;Iphigenia;Urtica Dioica	0.632248	IJFXRHURBJZNAO-UHFFFAOYSA-N	O=C(O)c1cccc(O)c1	C7H6O3	137.024	122.61	2.41023262339165	[M-H]-	137.024;83.013;93.036;69.034;109.03	0.00142953	0.00137136	0.00117876	0.00132655	0.00156163	0.00156311	0.00148463	0.00153646	0.0587341	0.0734176	0.211933	Insignificant
Suberic acid	Fatty acids		Hibiscus Syriacus;Hibiscus Syriacus;Hibiscus Syriacus;Ruta Graveolens;Ruta Graveolens;Bufo Bufo Gargarizans;Bufo Bufo Gargarizans;Bufo Bufo Gargarizans;Bufo Bufo Gargarizans;Ricinus Communis;Ricinus Communis;Ricinus Communis;Ricinus Communis	0.925147	TYFQFVWCELRYAO-UHFFFAOYSA-N	OC(=O)CCCCCCC(O)=O	C8H14O4	173.082	96.1689	0.469462007283103	[M-H]-	111.081;173.082;174.077;85.03;83.051	0.00183354	0.00205493	0.00171524	0.0018679	0.00217588	0.0020988	0.00220693	0.00216054	0.0489494	0.0620608	0.209968	Insignificant	C08278	10457	HMDB0000893
Aspartic acid	Amino acid derivatives		Cornus Officinalis;Humulus Japonicus;Pinellia Ternata;Santalum Album;Arctium Lappa;Arctium Lappa;Arctium Lappa;Arctium Lappa;Dioscorea Batatas;Euryale Ferox;Euryale Ferox;Euryale Ferox;Ziziphus Jujuba;Gynostemma Pentaphyllum;Vigna Radiata;Atractylodes Macrocephala;Trichosanthes Kirilowii;Rubus Idaeus;Rubus Idaeus	0.916182	CKLJMWTZIZZHCS-UHFFFAOYSA-N	C(C(C(=O)O)N)C(=O)O	C4H7NO4	134.045	50.8258	2.03080686947912	[M+H]+	74.023;88.039;134.06;116.035;71.049	0.0176268	0.0268768	0.0163704	0.0202913	0.0188442	0.0259907	0.0240311	0.0229553	0.535974	0.562931	0.177965	Insignificant
alpha-Cyperone	terpenoids	artemisane	Cyperus Rotundus	0.924078	KUFXJZXMWHNCEH-UHFFFAOYSA-N	CC1=C2CC(CCC2(CCC1=O)C)C(=C)C	C15H22O	219.174	205.839	0.448491545163975	[M+H]+	219.214;201.162;135.117;81.07;159.116	0.000772679	0.000835314	0.000675853	0.000761282	0.000973336	0.000744573	0.000846266	0.000854725	0.31191	0.340702	0.16703	Insignificant
Tetrasaccharides (Hex-Hex-Hex-Hex)			Plantago Asiatica;Plantago Asiatica;Plantago Asiatica;Rehmannia Glutinosa;Rehmannia Glutinosa;Rehmannia Glutinosa;Rehmannia Glutinosa;Rehmannia Glutinosa;Rehmannia Glutinosa);Ramulus Mori;Dolicho Lablab;Centella Asiatica;Centella Asiatica	0.719572	UQZIYBXSHAGNOE-UHFFFAOYSA-N	OCC4OC(OCC3OC(OCC2OC(OC1(OC(CO)C(O)C1(O))(CO))C(O)C(O)C2(O))C(O)C(O)C3(O))C(O)C(O)C4(O)	C24H42O21	711.214	122.662	7.37588166606476	[M+HCOO]-	711.218;665.216;383.123;271.061;59.014	0.00127611	0.000997225	0.00132493	0.00119942	0.00118585	0.00227999	0.000491313	0.00131905	0.832654	0.844549	0.13716	Insignificant
Curcumenol	terpenoids	secoiridoid	Curcuma Zedoaria;Curcuma Zedoaria	1	ISFMXVMWEWLJGJ-UHFFFAOYSA-N	OC12OC3(CC1=C(C)C)C(C(=C2)C)CCC3C	C15H22O2	233.154	546.659	1.60767461152677	[M-H]-	233.154;234.158;54.651;92.689;53.548	0.00231121	0.00272288	0.00285484	0.00262965	0.00274899	0.00292857	0.00294503	0.0028742	0.235559	0.264631	0.12829	Insignificant	C16942	387977	HMDB0033960
Hypocrellin A			Bamusaeconcretiosilicea	1	VANSZAOQCMTTPB-UHFFFAOYSA-N	CC(=O)C1C2=C3C4=C(CC1(C)O)C(=C(C5=C4C(=C6C3=C(C(=O)C=C6OC)C(=C2OC)O)C(=CC5=O)OC)O)OC	C30H26O10	545.146	152.543	0.809809949155766	[M-H]	59.014;545.262;289.073;99.008;255.067	0.000224137	0.000269859	0.000267807	0.000253935	0.000235048	0.000234543	0.000351216	0.000273602	0.660811	0.676046	0.107624	Insignificant
1-Methyl-2-pyrrolecarboxaldehyde	alkaloid	pyrrolidines	Siraitia Grosvenorii	0.753011	OUKQTRFCDKSEPL-UHFFFAOYSA-N	CN1C=CC=C1C=O	C6H7NO	110.06	18.3714	1.05516531468264	[M+H]+	110.06;87.005;82.065;98.511;113.963	0.00884787	0.0102551	0.00614477	0.00841591	0.00911887	0.00896386	0.00909073	0.00905782	0.623011	0.642933	0.106044	Insignificant
Jatrorrhizine	alkaloid	isoquinolines;pyridines	Mahonia Veitchiorum;Mahonia Bealei;Mahonia Bealei;Thalictrum Thunbergii;Thalictrum Simplex;Thalictrum Simplex;Thalictrum Simplex;Mahonia Fortunei;Mahonia Fortunei;Mahonia Fortunei;Mahonia Japonica;Mahonia Japonica;Mahonia Japonica;Mahonia Japonica;Mahonia Shenii;Mahonia Shenii;Mahonia Eurybracteata;Thalictrum Honanenae;Coptis Linearisepala;Phellodendron Amurense;Phellodendron Amurense);Coptis Chi…	0.844806	MXTLAHSTUOXGQF-UHFFFAOYSA-O	COC1=C(C2=C[N+]3=C(C=C2C=C1)C4=CC(=C(C=C4CC3)O)OC)OC	C20H20NO4+	338.138	162.18	1.02392472164172	[M+]	338.138;323.113;322.108;294.11;308.09	9.37907e-05	0.000568422	7.36012e-05	0.000245271	0.000335137	0.000186949	0.000265937	0.000262674	0.922135	0.929994	0.0988981	Insignificant
alpha-Phellandrene			Angelica Decursiva;Angelica Decursiva;Illicium Difengpi;Notopterygium Incisum;Notopterygium Incisum;Saussurea Lappa;Evodia Rutaecarpa;Evodia Rutaecarpa;Angelica Dahurica;Angelica Dahurica;Angelica Dahurica;Citrus Medica;Kaempferia Galanga;Cinnamomi Ramulus;Prunella Vulgaris;Phellodendron Amurense;Phellodendron Amurense);Pinus Radiata;Ligusticum Sinense;Ligusticum Sinense;Ligusticum Sinense;Zantho…	0.887539	OGLDWXZKYODSOB-UHFFFAOYSA-N	CC(C)C1CC=C(C)C=C1	C10H16	137.133	374.61	3.79928186373941	[M+H]+	81.07;95.085;67.054;93.07;137.059	0.00102764	0.000979471	0.000848937	0.000952017	0.000836446	0.00108593	0.00110827	0.00101022	0.599422	0.620393	0.0856044	Insignificant
Luteolin-4'-O-glucoside	flavonoids	flavones	Sonchus Arvensis;Sonchus Arvensis;Gnaphalium Affine;Brucea Javanica	0.93448	UHNXUSWGOJMEFO-UHFFFAOYSA-N	OCC1OC(OC2=CC=C(C=C2O)C2=CC(=O)C3=C(O)C=C(O)C=C3O2)C(O)C(O)C1O	C21H20O11	449.108	116.618	0.0640550866398189	[M+H]+	287.055;61.028;85.028;91.038;92.667	0.00167585	0.000772417	0.00130054	0.0012496	0.00146193	0.00116165	0.00128074	0.00130144	0.860269	0.870073	0.0586365	Insignificant
Kaempferol	flavonoids	flavones;flavonols	Astragalus Mongholicus;Paeonia Suffruticosa;Rhododendron Micranthum;Dioscoreaceae;Brassicaceae;Typha Angustata;Agrimonia Pilosa;Agrimonia Pilosa;Agrimonia Pilosa;Agrimonia Pilosa;Nelumbinis Stamen;Hypericum Japonicum;Portulaca Oleracea;Portulaca Oleracea;Phyllanthus Urinaria;Cudrania Tricuspidata;Hemerocallis Fulva;Hemerocallis Fulva;Hemerocallis Fulva;Hemerocallis Fulva;Vicia Amoena;Lygodiaceae;…	0.997921	IYRMWMYZSQPJKC-UHFFFAOYSA-N	C1=CC(=CC=C1C2=C(C(=O)C3=C(C=C(C=C3O2)O)O)O)O	C15H10O6	287.055	72.3186	0.179155732449041	[M+H]	287.055;153.019;121.028;165.019;258.052	0.0810648	0.0896433	0.068561	0.0797564	0.0790041	0.0862846	0.0819828	0.0824239	0.701506	0.715617	0.0474623	Insignificant	C05903	5280863	HMDB0005801
2-METHYLMALEATE	Aliphatic acyl		Cotyledon Tomentosa;Saxifraga Stolonifera;Saccharum	1	HNEGQIOMVPPMNR-UHFFFAOYSA-N	CC(=CC(=O)O)C(=O)O	C5H6O4	129.019	821.894	3.13720370780847	[M-H]-	85.03;130.041;65.015;61.988;88.019	0.00145286	0.00145159	0.00151488	0.00147311	0.00154757	0.00152212	0.00145848	0.00150939	0.342735	0.372083	0.0351004	Insignificant
3,19-Dihydroxyurs-12-ene-23,28-dioic acid	terpenoids	cyclogeraniane;lavandulane;artemisane;mycrane_monoterpenoids;menthane_monoterpenoids;secoiridoid	Ilex Pubescens;Ilex Pubescens	0.659935	UIEGOKVPCRANSU-UHFFFAOYSA-N	CC1CCC2(CCC3(C)\C(=C/CC4C5(C)CCC(O)C(C)(C5CCC34C)C(O)=O)C2C1(C)O)C(O)=O	C30H46O6	485.326	150.123	0.301604387934345	[M-H2O+H]+	221.154;92.671;439.322;175.149;421.311	2.24869e-07	2.31587e-07	2.37298e-07	2.31251e-07	2.40147e-07	2.36151e-07	2.33109e-07	2.36469e-07	0.275029	0.30703	0.03219	Insignificant
Protobassic acid	terpenoids	cyclogeraniane;secoiridoid;lavandulane;artemisane;mycrane_monoterpenoids;menthane_monoterpenoids	Centella Asiatica;Centella Asiatica	0.652168	IDQVFXZQPGAVAM-UHFFFAOYSA-N	CC1(C)CCC2(CCC3(C)C(=CCC4C5(C)CC(O)C(O)C(C)(CO)C5C(O)CC34C)C2C1)C(O)=O	C30H48O6	505.352	298.025	0.289131103120091	[M+H]+	92.672;441.338;459.344;189.164;76.85	2.24869e-07	2.31587e-07	2.37298e-07	2.31251e-07	2.40147e-07	2.36151e-07	2.33109e-07	2.36469e-07	0.275029	0.306067	0.03219	Insignificant
alpha-Solamarine	alkaloid;terpenoids	cyclogeraniane;piperidines;iridoid;lavandulane;artemisane;mycrane_monoterpenoids;menthane_monoterpenoids;secoiridoid	Solanum Nigrum;Solanum Surattense;Solanum Indicum;Solanum Indicum;Solanum Cathayanum;Solanum Lyratum);Capsicum Annuum	0.645453	RCTKRNCKOYYRIO-UHFFFAOYSA-N	CC1C2C(CC3C4CC=C5CC(CCC5(C)C4CCC23C)OC2OC(CO)C(O)C(OC3OC(CO)C(O)C(O)C3OC3OC(C)C(O)C(O)C3O)C2O)OC11CCC(C)CN1	C45H73NO16	884.497	214.039	4.48866373686928	[M+H]+	884.51;884.485;92.671;85.028;98.277	2.24869e-07	2.31587e-07	2.37298e-07	2.31251e-07	2.40147e-07	2.36151e-07	2.33109e-07	2.36469e-07	0.275029	0.305111	0.03219	Insignificant
N-methylnicotinate	alkaloid	pyridines	Strophanthus Divaricatus;Strophanthus Divaricatus;Quisqualis Indica;Cannabis Sativa;Cannabis Sativa;Cannabis Sativa;Cannabis Sativa;Cannabis Sativa;Morus Alba;Morus Alba;Morus Alba;Morus Alba;Solanum Melongena;Solanum Melongena;Solanum Melongena;Lycopersicon Esculentum;Abrus Precatorius;Trigonella Foenum-Graecum;Trigonella Foenum-Graecum;Trigonella Foenum-Graecum;Triglochin Maritimum;Astragalus S…	0.992974	WWNNZCOKKKDOPX-UHFFFAOYSA-N	C[n+]1cccc(C(=O)[O-])c1	C7H7NO2	138.055	30.4782	0.225804411620879	[M+H]+	138.055;94.065;110.06;92.049;65.038	0.629664	0.665156	0.697964	0.664261	0.694793	0.728887	0.598719	0.674133	0.832268	0.846577	0.0212821	Insignificant
4-AMINOBUTANOIC ACID	Amino acid derivatives		Trichosanthes Kirilowii;Gallus Gallus Domesticus;Gallus Gallus Domesticus;Gallus Gallus Domesticus;Gallus Gallus Domesticus;Gallus Gallus Domesticus;Gallus Gallus Domesticus;Gallus Gallus Domesticus;Pisum Sativum;Pisum;Phaseolus;Trichosanthis Radix;Rehmannia Glutinosa;Rehmannia Glutinosa;Rehmannia Glutinosa;Rehmannia Glutinosa;Rehmannia Glutinosa;Rehmannia Glutinosa);Hedysarum Polybotrys;Saussure…	0.751326	BTCSSZJGUNDROE-UHFFFAOYSA-N	O=C(O)CCCN	C4H9NO2	104.07	19.511	5.82957349035965	[M+H]+	104.107;60.081;58.065;59.073;88.023	0.000478197	0.000476455	0.00058564	0.000513431	0.000462764	0.000703105	0.00037402	0.000513297	0.999039	0.999039	-0.000377192	Insignificant
5-Hydroxymethylfurfural			Cassia Fistula;Cassia Fistula;Scirpus Fluviatilis;Carthamus Tinctorius;Clematis Chinensis;Schisandra Chinensis;Schisandra Chinensis;Ban-Lan-Gen;Descurainia Sophia;Descurainia Sophia;Descurainia Sophia;Scrophularia Ningpoensis;Achyranthes Bidentata;Alisma Orientale;Smilax Scobinicaulis C.H.Wright;Smilax Glabra;Asparagus Cochinchinensis;Asarum Sieboldii;Amomum Villosum;Amomum Villosum;Amomum Villos…	0.688806	NOEGNKMFWQHSLB-UHFFFAOYSA-N	C1=C(OC(=C1)C=O)CO	C6H6O3	127.039	36.6662	1.24371902734575	[M+H]	81.034;109.028;127.039;69.033;53.039	0.0848948	0.0619691	0.0630163	0.0699601	0.0693611	0.0689545	0.0703715	0.0695624	0.960173	0.962886	-0.0082251	Insignificant
Asiaticoside	terpenoids	mycrane_monoterpenoids;menthane_monoterpenoids;lavandulane;artemisane;secoiridoid;cyclogeraniane	Akebia Trifoliata;Hydrocotyle Sibthorpioides;Centella Asiatica;Centella Asiatica	0.927723	WYQVAPGDARQUBT-UHFFFAOYSA-N	CC1CCC2(CCC3(C)C(=CCC4C5(C)CC(O)C(O)C(C)(CO)C5CCC34C)C2C1C)C(=O)OC1OC(COC2OC(CO)C(OC3OC(C)C(O)C(O)C3O)C(O)C2O)C(O)C(O)C1O	C48H78O19	957.503	386.093	4.242624143545	[M-H]-	957.51;957.482;92.689;85.03;71.013	0.0184905	0.0197352	0.0161361	0.0181206	0.00910477	0.0304823	0.013192	0.017593	0.940457	0.945786	-0.0426245	Insignificant
3',4'-Dihydroxyacetophenone			Chrysanthemum Morifolium;Ilex Pubescens;Ilex Pubescens;Ampelopsis Japonica;Ampelopsis Japonica	0.889893	UCQUAMAQHHEXGD-UHFFFAOYSA-N	CC(=O)C1=CC(O)=C(O)C=C1	C8H8O3	153.055	120.845	3.13528683509313	[M+H]+	135.044;153.129;93.07;107.086;97.065	0.0014859	0.00143982	0.0010741	0.00133327	0.00124418	0.00144507	0.000909471	0.00119957	0.546866	0.570992	-0.152454	Insignificant	C10675	14530	HMDB0029661
Glutamic acid	Amino acid derivatives		Bamusaeconcretiosilicea;Lycium Chinense;Lycium Chinense;Lycium Chinense;Lycium Chinense);Lycium Chinense	0.943153	WHUUTDBJXJRKMK-UHFFFAOYSA-N	C(CC(=O)O)C(C(=O)O)N	C5H9NO4	148.06	51.1959	2.67844494664934	[M+H]+	84.044;102.055;130.05;148.06;56.049	0.0429018	0.0264563	0.0457712	0.0383764	0.0338548	0.0317748	0.0319862	0.0325386	0.389473	0.415204	-0.238068	Insignificant
2-(8-hydroxy-4a,8-dimethyl-1,2,3,4,5,6,7,8a-octahydronaphthalen-2-yl)prop-2-enoic acid	terpenoids	secoiridoid;artemisane;mycrane_monoterpenoids;cyclogeraniane		0.958104	FXKCXGBBUBCRPU-UHFFFAOYSA-N	CC1(O)CCCC2(C)CCC(CC12)C(=C)C(O)=O	C15H24O3	235.169	545.836	1.16477477449609	[M-H2O+H]+	235.17;57.07;179.107;57.818;69.885	0.00733022	0.00657436	0.00677505	0.00689321	0.00591184	0.00620597	0.00511005	0.00574262	0.0444983	0.0568234	-0.263466	Insignificant
Myricanol 5-glucoside			Myrica Rubra;Myrica Rubra	0.709879	NPSYWDNXSMBWKP-UHFFFAOYSA-N	COC1=C(OC2OC(CO)C(O)C(O)C2O)C2=CC(=C1OC)C1=C(O)C=CC(CCC(O)CCCC2)=C1	C27H36O10	521.235	278.511	0.0188859136390123	[M+H]+	521.236;57.914;341.172;92.67;359.182	0.000189481	0.000157618	0.000181246	0.000176115	9.98093e-05	0.00015939	0.000175437	0.000144879	0.278124	0.306628	-0.28167	Insignificant
Lucidenic acid M	terpenoids	cyclogeraniane;secoiridoid;iridoid;lavandulane;artemisane;mycrane_monoterpenoids	Cassia Obtusifolia;Cassia Obtusifolia	0.957491	DPRVTGUHOBXEIW-UHFFFAOYSA-N	CC(CCC(O)=O)C1CC(O)C2(C)C3=C(C(=O)CC12C)C1(C)CCC(O)C(C)(C)C1CC3O	C27H42O6	463.302	655.213	0.800033342361185	[M+H]+	463.3;51.478;92.671;111.042;50.245	0.218125	0.168395	0.146473	0.177665	0.151803	0.156058	0.130386	0.146082	0.235437	0.265333	-0.282375	Insignificant
(1alpha,6alpha,7alphaH)-2,4(15)-Copadiene	terpenoids	secoiridoid;lavandulane;artemisane;mycrane_monoterpenoids;menthane_monoterpenoids		0.773125	ADVJSMBYHNLAGK-UHFFFAOYSA-N	CC(C)C1CCC2(C)C3C=CC(=C)C2C13	C15H22	203.179	298.672	2.01423160699696	[M+H]+	203.22;57.07;62.06;147.117;58.073	0.00107962	0.00110687	0.00109764	0.00109471	0.00131398	0.000786112	0.000570207	0.000890099	0.407042	0.432634	-0.298512	Insignificant
Mangiferonic acid	terpenoids	cyclogeraniane;iridoid;lavandulane;artemisane;mycrane_monoterpenoids;menthane_monoterpenoids;secoiridoid	Mangifera Indica;Mangifera Indica;Mangifera Indica;Mangifera Indica;Illicium Difengpi	0.622912	MZPNVEOVZSHYMZ-AWQFTUOYSA-N	CC(CC\C=C(/C)C(O)=O)C1CCC2(C)C3CCC4C5(CC35CCC12C)CCC(=O)C4(C)C	C30H46O3	455.351	221.406	1.52906956510797	[M+H]+	92.671;191.071;95.085;455.358;81.07	0.00419489	0.0039556	0.00464112	0.00426387	0.00417413	0.00237531	0.00375941	0.00343628	0.22661	0.257018	-0.311314	Insignificant
alpha-Asarone	phenylpropanoids		Asarum;Asarum;Piper Cubeba;Asarum Sieboldii	0.761818	RKFAZBXYICVSKP-AATRIKPKSA-N	CC=CC1=CC(=C(C=C1OC)OC)OC	C12H16O3	209.117	652.125	0.302359918645139	[M+H]	121.064;93.069;147.081;53.039;95.049	0.0137544	0.0122113	0.0117577	0.0125744	0.0103804	0.00879576	0.0101942	0.00979011	0.0238055	0.0320112	-0.361098	Insignificant
Isokobusone	terpenoids	secoiridoid	Cyperus Rotundus;Actinidia Polygama	1	BSFUDCIRZBAPDS-UHFFFAOYSA-N	CC1(C)CC2C1CCC(=C)C(O)CCC2=O	C14H22O2	221.155	558.634	2.57066498700696	[M-H]-	221.153;222.158;152.011;108.022;124.041	0.00662315	0.00724046	0.00763755	0.00716706	0.00548362	0.00528277	0.00556025	0.00544221	0.00490416	0.00744008	-0.397187	Insignificant
2,6-Dimethyl-1,4-benzenediol			Pisum Sativum;Agaricus Campestris	0.667253	SGWZVZZVXOJRAQ-UHFFFAOYSA-N	CC1=CC(O)=CC(C)=C1O	C8H10O2	139.075	651.474	1.77901387641061	[M+H]+	95.049;93.07;139.122;121.064;116.972	0.00505832	0.00435432	0.00491368	0.00477544	0.00293652	0.00432789	0.00355619	0.00360687	0.0625071	0.0775875	-0.404888	Insignificant
Bufalin	terpenoids;cardiac glycosides	Type B cardiac glycosides;cyclogeraniane;iridoid;lavandulane;artemisane;mycrane_monoterpenoids;menthane_monoterpenoids;secoiridoid	Bufo Bufo Gargarizans;Bufo Bufo Gargarizans;Bufo Bufo Gargarizans;Bufo Bufo Gargarizans	0.803884	QEEBRPGZBVVINN-UHFFFAOYSA-N	CC12CCC(CC1CCC3C2CCC4(C3(CCC4C5=COC(=O)C=C5)O)C)O	C24H34O4	387.256	566.509	0.886637160900031	[M+H]	69.07;83.085;387.254;97.101;55.054	0.0067802	0.00709179	0.00656474	0.00681225	0.00547004	0.00664552	0.00332016	0.00514524	0.166006	0.19322	-0.404892	Insignificant
Lucidone C	terpenoids	mycrane_monoterpenoids;lavandulane;secoiridoid;cyclogeraniane	Cassia Obtusifolia;Cassia Obtusifolia	0.976468	JEVOHZHOHSNOGF-UHFFFAOYSA-N	CC(=O)C1CC(O)C2(C)C3=C(C(=O)CC12C)C1(C)CCC(O)C(C)(C)C1CC3O	C24H36O5	405.261	608.606	0.892985890989093	[M+H]+	405.258;92.671;60.242;63.128;52.189	0.0228175	0.0176863	0.0142802	0.0182614	0.0141419	0.0149785	0.0121185	0.0137463	0.16023	0.187111	-0.40975	Insignificant
kaempferol-3-O-hexoxyl(1-6)hexoside	flavonoids	flavones;flavonols	Asarum Sieboldii	0.85611	BITPRCODIALMOV-UHFFFAOYSA-N	OC1=CC(O)=C(C(C(OC2C(O)C(O)C(O)C(COC3C(O)C(O)C(O)C(CO)O3)O2)=C4C5=CC=C(O)C=C5)=O)C(O4)=C1	C27H30O16	609.146	81.3949	0.504396054324748	[M-H]-	609.147;284.032;285.043;88.989;96.961	0.0722762	0.0129001	0.0670707	0.050749	0.0429357	0.0342458	0.0368627	0.0380147	0.542599	0.568209	-0.416821	Insignificant
Kaempferol-7-O-rhamnoside	flavonoids	flavonols;flavones	Chenopodium Ambrosioides;Celastrus Orbiculatus Thunb.;Celastrus Orbiculatus Thunb.;Celastrus Orbiculatus Thunb.;Equisetum Palustre;Equisetum Palustre;Hylotelephium Mingjinianum;Hylotelephium Mingjinianum;Rhodiola Crenulata;Ephedra Sinica;Ephedra Sinica;Ginkgo Biloba;Ginkgo Biloba;Ginkgo Biloba;Ginkgo Biloba;Ginkgo Biloba;Phallus Inpudicus	0.715742	HQNOUCSPWAGQND-UHFFFAOYSA-N	O=C2C(O)=C(OC3=CC(OC1OC(C)C(O)C(O)C1(O))=CC(O)=C23)C4=CC=C(O)C=C4	C21H20O10	433.113	73.813	0.973331482332809	[M+H]+	287.054;85.028;71.049;127.039;92.667	0.00320296	0.0032258	0.00282697	0.00308524	0.00193802	0.00249535	0.00234231	0.00225856	0.0171736	0.0238149	-0.449978	Insignificant
(5x,6x)-5,6-Epoxyergosta-7,22-dien-3-ol	terpenoids	secoiridoid;iridoid;lavandulane;artemisane;mycrane_monoterpenoids;menthane_monoterpenoids	Cordyceps Sinensis	0.782478	KVMYKLHJBYIOKD-BQYQJAHWSA-N	CC(C)C(C)\C=C\C(C)C1CCC2C3=CC4OC44CC(O)CCC4(C)C3CCC12C	C28H44O2	413.346	681.494	1.37548449346748	[M+H]+	92.671;413.347;55.794;66.64;81.917	0.010033	0.0241661	0.0607857	0.0316616	0.0246791	0.0141895	0.0285987	0.0224891	0.590937	0.6134	-0.493508	Insignificant
Choline [M]+			Ligusticum Chuanxiong;Ligusticum Chuanxiong;Morus Alba;Morus Alba;Morus Alba;Morus Alba;Sojae Semen Nigrum;Panax Ginseng;Panax Ginseng;Panax Ginseng;Panax Ginseng;Cassia Obtusifolia;Cassia Obtusifolia;Angelica Sinensis;Humulus Japonicus;Abrus Precatorius;Astragalus Membranaceus;Astragalus Membranaceus;Hordei Fructus Germinatus;Abrus Cantoniensis;Hypericum Perforatum;Hypericum Perforatum;Hypericum…	0.974818	OEYIOHPDSNJKLS-UHFFFAOYSA-N	OCC[N+](C)(C)C	C5H14NO	104.107	41.4784	2.7171287771141	[M]+	104.107;60.081;58.065;59.073;87.045	0.713403	0.698073	0.656544	0.68934	0.609517	0.411637	0.41794	0.479698	0.0354098	0.0460457	-0.523089	Insignificant
Naringenin chalcone	flavonoids	chalcones	Paeonia;Salix Purpurea;Salix Purpurea;Salix Purpurea;Helichrysum Bracteatum;Cassia Absus;Dianthus	0.945352	YQHMWTPYORBCMF-ZZXKWVIFSA-N	C1=CC(=CC=C1C=CC(=O)C2=C(C=C(C=C2O)O)O)O	C15H12O5	273.076	143.114	2.06370747607441	[M+H]	273.075;153.019;147.044;171.029;123.044	0.0349965	0.0329991	0.0267693	0.0315883	0.0208132	0.019052	0.0225028	0.0207893	0.0155515	0.0217354	-0.603548	Insignificant
Methyl hexadecanoate	Aliphatic acyl		Ginkgo Biloba;Ginkgo Biloba;Ginkgo Biloba;Ginkgo Biloba;Ginkgo Biloba;Achyranthes Bidentata;Citri Grandis Exocarpium;Ban-Lan-Gen;Descurainia Sophia;Descurainia Sophia;Descurainia Sophia;Coriandrum Sativum;Coriandrum Sativum;Coriandrum Sativum;Chrysanthemum Morifolium;Clematis Chinensis;Saposhnikovia Divaricata;Humulus Japonicus;Lonicera Japonica;Lonicera Japonica;Magnolia Officinalis;Magnolia Off…	0.998993	FLIACVVOZYBSBS-UHFFFAOYSA-N	CCCCCCCCCCCCCCCC(=O)OC	C17H34O2	315.254	506.435	1.18264342077585	[M+HCOO]	315.253;297.241;313.236;316.259;113.097	0.0102311	0.0115799	0.0109532	0.0109214	0.00877251	0.00713014	0.00537776	0.00709347	0.0221764	0.0299339	-0.622596	Insignificant
Aleuritic acid			Shellac	0.726254	MEHUJCGAYMDLEL-UHFFFAOYSA-N	C(CCCC(C(CCCCCCO)O)O)CCCC(=O)O	C16H32O5	303.217	185.695	1.69012595609501	[M-H]	303.215;285.208;85.065;92.689;71.05	2.15954e-05	6.27907e-05	2.37298e-07	2.82078e-05	1.09389e-05	3.39897e-05	9.96336e-06	1.82973e-05	0.645678	0.662473	-0.62446	Insignificant
4-Methoxysalicylic acid	Phenols		Calophyllum Polyanthum	0.893573	MRIXVKKOHPQOFK-UHFFFAOYSA-N	COC1=CC(=C(C=C1)C(=O)O)O	C8H8O4	167.035	121.338	0.665409913856183	[M-H]	167.035;123.045;81.034;152.011;82.029	0.00281511	0.00278603	0.0026668	0.00275598	0.00197046	0.00135116	0.00203384	0.00178516	0.0120208	0.0171381	-0.626515	Insignificant
Soyasaponin Ba	terpenoids	secoiridoid;lavandulane;artemisane;mycrane_monoterpenoids;menthane_monoterpenoids;cyclogeraniane	Abrus Cantoniensis	0.936799	WFRQIKSNAYYUJZ-UHFFFAOYSA-N	O=C(O)C8OC(OC2CCC3(C)(C4CC=C1C5CC(C)(C)CC(O)C5(C)(CCC1(C)C4(C)(CCC3(C2(C)(CO))))))C(OC7OC(CO)C(O)C(O)C7(OC6OC(CO)C(O)C(O)C6(O)))C(O)C8(O)	C48H78O19	959.521	386.731	0.862884354204507	[M+H]+	85.028;441.373;141.019;423.362;599.397	0.015543	0.00061405	0.0115617	0.00923958	0.00604832	0.00766229	0.00352963	0.00574675	0.491928	0.518203	-0.685082	Insignificant
3,8-dihydroxy-3,8-dimethyl-5-propan-2-ylidene-1,2,3a,4,7,8a-hexahydroazulen-6-one	terpenoids	secoiridoid;mycrane_monoterpenoids;iridoid	Curcuma Aromatica	0.877412	TXIKNNOOLCGADE-UHFFFAOYSA-N	O=C1C(=C(C)C)CC2C(CCC2(O)C)C(O)(C)C1	C15H24O3	253.18	297.274	1.04514540866006	[M+H]+	93.07;79.054;81.07;67.054;121.101	0.000163461	0.000151	0.000118491	0.000144317	7.86821e-05	0.000132812	5.39297e-05	8.84745e-05	0.106267	0.128315	-0.705909	Insignificant
Auxin b	terpenoids	lavandulane;mycrane_monoterpenoids	Bambusa Oldhamii	0.669997	MQETZQLZTJUQHR-UHFFFAOYSA-N	CCC(C)C1CC(C(C)CC)C(=C1)C(O)CC(=O)CC(O)=O	C18H30O4	311.221	294.459	0.136781570550743	[M+H]+	275.201;81.07;67.054;93.07;95.085	0.00154926	0.00126062	0.00144709	0.00141899	0.000875779	0.00105352	0.000663551	0.000864285	0.0169955	0.0236605	-0.715285	Insignificant
(EZ)-sinapic acid	phenylpropanoids	penyipropionic acid	Sinapis Semen;Vitis Vinifera;Vitis Vinifera;Vitis Vinifera;Stemona Kerrii;Lepidium Sativum;Allium Cepa;Foeniculum Vulgare;Foeniculum Vulgare;Foeniculum Vulgare;Ligusticum Chuanxiong;Ligusticum Chuanxiong;Descurainia Sophia;Descurainia Sophia;Descurainia Sophia;Pterocarpus Santalinus;Pterocarpus Santalinus;Davallia Mariesii;Davallia Mariesii;Erica Australis;Capparis Spinosa;Capparis Spinosa);Citru…	0.846769	PCMORTLOPMLEFB-UHFFFAOYSA-N	COC1=CC(C=CC(O)=O)=CC(OC)=C1O	C11H12O5	223.061	114.801	0.259715199276913	[M-H]-	223.063;208.037;163.04;91.055;149.025	0.000227407	0.00190252	0.00224296	0.00145763	0.000766105	0.000699686	0.00116446	0.00087675	0.415143	0.439928	-0.733385	Insignificant
3-(4-Methoxyphenyl)-2-propen-1-ol			Hedyotis Diffusa	0.751335	NYICIIFSBJOBKE-NSCUHMNNSA-N	COC1=CC=C(\C=C\CO)C=C1	C10H12O2	165.091	605.53	0.489172065832139	[M+H]+	93.069;121.064;91.054;53.039;95.049	0.00457045	0.00369576	0.00788192	0.00538271	0.00344789	0.00325327	0.0027766	0.00315925	0.159964	0.187416	-0.768748	Insignificant
8-(2-hydroxy-3-methylbut-3-enyl)-7-methoxychromen-2-one	phenylpropanoids	coumarins	Cnidium Monnieri	0.612685	SQSRYWNOKPJENY-UHFFFAOYSA-N	COC1=CC=C2C=CC(=O)OC2=C1CC(O)C(C)=C	C15H16O4	243.102	102.824	2.42368736017868	[M-H2O+H]+	243.102;215.106;187.111;172.088;159.116	0.000234103	0.000272472	0.0002383	0.000248292	0.000165384	0.000162407	0.000109001	0.000145597	0.00950582	0.0138302	-0.770052	Insignificant
1a,5,7a-Trimethyl-2,2a,6,6a,7a,8,9,9a-octahydrobisoxireno[4,5:8,9]cyclodeca[1,2-b]furan-4(1aH)-one	terpenoids	mycrane_monoterpenoids		0.875371	CWAJEURPJYKGRL-UHFFFAOYSA-N	CC\1=C2/CC3OC3(C)CCC4OC4(C)CC2OC1=O	C15H20O4	265.143	65.8931	1.17692165658542	[M+H]+	265.141;175.075;135.081;247.131;203.107	0.128455	0.137726	0.110591	0.12559	0.0831901	0.0682865	0.0657699	0.0724155	0.00527549	0.00790211	-0.794356	Insignificant
shogaol	Phenols		Lindera Triloba;Zingiber Officinale;Zingiber Officinale;Zingiber Officinale;Zingiber Officinale;Zingiber Aromaticum	0.655727	OQWKEEOHDMUXEO-BQYQJAHWSA-N	O=C(C=CCCCCC)CCC1=CC=C(O)C(OC)=C1	C17H24O3	277.18	387.796	2.39448747493665	[M+H]+	137.06;81.07;277.178;111.044;67.054	0.000983421	0.00083957	0.000627537	0.000816842	0.000466501	0.000563089	0.000374473	0.000468021	0.0405074	0.0521019	-0.803484	Insignificant
kaempferol-7-O-hexoside	flavonoids	flavonols;flavones	Bletilla Formosana;Bletilla Formosana;Polygonum Chinense;Crocus Sativus;Crocus Sativus;Crocus Sativus;Cactaceae	0.830049	YPWHZCPMOQGCDQ-UHFFFAOYSA-N	OCC1C(O)C(O)C(O)C(OC2=CC(O)=C(C(C(O)=C3C4=CC=C(O)C=C4)=O)C(O3)=C2)O1	C21H20O11	449.108	73.813	0.158277676565428	[M+H]+	287.055;85.028;61.028;97.028;69.033	0.0273811	0.00226791	0.0243641	0.0180044	0.00821264	0.0118517	0.0108048	0.0102897	0.388943	0.415888	-0.807144	Insignificant
Glyceryl linolenate			Akebiae Fructus	0.996611	GGJRAQULURVTAJ-PDBXOOCHSA-N	O=C(OCC(O)CO)CCCCCCCC=CCC=CCC=CCC	C21H36O4	375.25	649.77	1.19054450139367	[M+Na]+	375.248;92.669;84.409;63.719;231.335	0.351024	0.468939	0.423056	0.41434	0.244168	0.262493	0.191108	0.23259	0.0108746	0.0156295	-0.833026	Insignificant
2-Hydroxybenzaldehyde			Cinnamomi Ramulus;Ligusticum Chuanxiong;Ligusticum Chuanxiong;Paeonia Lactiflora Wild;Ephedra Sinica;Ephedra Sinica;Solidago Decurrens;Notopterygium Incisum;Notopterygium Incisum;Sargassum;Sargassum	1	SMQUZDBALVYZAC-UHFFFAOYSA-N	OC1=CC=CC=C1C=O	C7H6O2	121.029	59.3963	3.66640737390956	[M-H]-	121.03;122.025;94.03;83.227;56.115	0.00377141	0.00449649	0.00531718	0.00452836	0.00231074	0.00244576	0.00231486	0.00235712	0.00840672	0.0123322	-0.941966	Insignificant	C06202	6998	HMDB0034170
Berberine	alkaloid	pyridines;isoquinolines	Corydalis Adunca;Corydalis Adunca;Thalictrum Microgynum;Berberis Julianae;Berberis Julianae;Berberis Diaphana;Thalictrum Foliolosum;Thalictrum Foliolosum;Mahonia Bodinieri;Berberis Thunbergii;Argemone Mexicana;Phellodendron Chinense;Stephania Cephalantha;Thalictri Glandulosissimi;Corydalis Yanhusuo;Coptis Gulinensis;Berberis Dubia;Achyranthes Bidentata;Thalictrum Glandulosissimum;Coptis Omeiensis…	0.7254	YBHILYKTIRIUTE-UHFFFAOYSA-N	COC1=C(C2=C[N+]3=C(C=C2C=C1)C4=CC5=C(C=C4CC3)OCO5)OC	C20H18NO4+	336.131	166.608	22.3955720013714	[M+]	336.124;320.094;292.097;306.084;321.1	0.000882624	0.00377991	0.00127544	0.00197932	0.00111013	0.00105093	0.000915238	0.00102543	0.35333	0.382415	-0.948776	Insignificant
Ganoderol A	terpenoids	secoiridoid;mycrane_monoterpenoids;iridoid;lavandulane;artemisane;cyclogeraniane	Cassia Obtusifolia;Cassia Obtusifolia;Ganoderma Lucidum)	0.670274	QWFPQDGDUOGOJF-AWQFTUOYSA-N	CC(CC\C=C(/C)CO)C1CCC2(C)C3=CCC4C(C)(C)C(=O)CCC4(C)C3=CCC12C	C30H46O2	439.356	275.517	1.86642840451445	[M+H]+	439.358;95.086;81.07;93.07;109.101	0.0237954	0.0264594	0.0206603	0.0236384	0.00785659	0.0098515	0.0151066	0.0109382	0.00971698	0.0140797	-1.11175	Down
DGMG 18:3			Cinnamomum Zeylanicum	0.802063	MPSGDHOYFIUPSO-UHFFFAOYSA-N	O=C(OCC(O)COC2OC(COC1OC(CO)C(O)C(O)C1(O))C(O)C(O)C2(O))CCCCCCCC=CCC=CCC=CCC	C33H56O14	721.367	515.94	0.742244696286157	[M+HCOO]-	397.135;277.215;89.025;59.014;71.014	0.00632955	0.00590474	0.00605912	0.0060978	0.00259457	0.00301631	0.00257528	0.00272872	5.94935e-05	0.000229567	-1.16006	Down
Maltol	flavonoids		Lysimachiae Foenigraeci;Sophora Japonica;Sophora Japonica;Sophora Japonica;Sophora Japonica;Sophora Japonica;Euchresta Japonica;Euchresta Japonica;Epimedium Sagittatum;Epimedium Sagittatum;Dianthus Superbus;Bolbostemma Paniculatum;Bolbostemma Paniculatum;Perilla Frutescens Var. Crispa;Perilla Frutescens Var. Crispa;Perilla Frutescens Var. Crispa;Macrothelypteris Oligophlebia;Macrothelypteris Olig…	0.949984	XPCTZQVDEJYUGT-UHFFFAOYSA-N	O=C1C=COC(=C1O)C	C6H6O3	127.039	49.373	1.6141874386566	[M+H]+	127.039;109.028;81.034;53.039;55.018	0.424371	0.229121	0.397998	0.350497	0.289428	0.0904192	0.0844971	0.154782	0.0978367	0.118539	-1.17917	Insignificant	C11918	8369	HMDB0030776
Ganoderic acid DM	terpenoids	cyclogeraniane;iridoid;lavandulane;artemisane;mycrane_monoterpenoids;secoiridoid	Ganoderma Lucidum)	0.66432	ZTKZZRIVAYGFSF-VXLYETTFSA-N	CC(CC\C=C(/C)C(O)=O)C1CCC2(C)C3=C(CCC12C)C1(C)CCC(=O)C(C)(C)C1CC3=O	C30H44O4	469.331	242.971	0.825021069246649	[M+H]+	92.671;423.327;189.164;203.179;469.326	0.000653376	0.00199937	0.00406357	0.00223877	0.00094035	0.000979471	0.00104558	0.000988468	0.276111	0.305356	-1.17944	Insignificant
Inositol			Papaveris Pericarpium;Arisaema Consanguineum;Trollius Chinensis;Thlaspi Arvense;Thlaspi Arvense;Thlaspi Arvense;Geranium Wilfordii;Maydis Seigma;Morus Alba;Morus Alba;Morus Alba;Morus Alba;Radix Aconiti Kusnezoffii;Clematis Intricata Bunge;Cocculus Orbiculatus;Coriolus Versicolor;Centella Asiatica;Centella Asiatica;Aconitum Coreanum;Akebia Quinata;Akebia Quinata;Akebia Quinata;Canarii Fructus;Coc…	0.831925	CDAISMWEOUEBRE-UHFFFAOYSA-N	OC1C(O)C(O)C(O)C(O)C1O	C6H12O6	179.056	29.6715	0.420174725380906	[M-H]-	75.008;179.057;59.014;87.009;161.045	0.065605	0.062626	0.0644387	0.0642233	0.0274575	0.0285676	0.0290424	0.0283558	3.40585e-06	4.03026e-05	-1.17945	Down
Furanofukinin	terpenoids	secoiridoid	Petasites Japonicus;Petasites Japonicus	0.798505	JRLLKNNCOWNIBL-UHFFFAOYSA-N	COC1C2=C(CC3CCCC(C)C13C)OC=C2C	C16H24O2	249.185	550.27	2.98214673470323	[M+H]+	249.185;57.07;193.121;92.671;137.06	0.00359918	0.00352778	0.0036446	0.00359052	0.00160206	0.00179151	0.00127166	0.00155508	0.000197432	0.000511594	-1.20721	Down
D-Gluconic acid	Organic acids and derivatives		Sinapis Alba;Sinapis Semen;Nigella Damascena;Brassica Juncea;Brassica Juncea;Melia Azedarach;Melia Azedarach;Melia Azedarach;Melia Azedarach;Nelumbo Nucifera;Nelumbo Nucifera;Nelumbo Nucifera;Nelumbo Nucifera;Nelumbo Nucifera;Nelumbo Nucifera;Nelumbo Nucifera;Nasturtium Officinale	0.931957	RGHNJXZEOKUKBD-UHFFFAOYSA-N	OCC(O)C(O)C(O)C(O)C(O)=O	C6H12O7	195.051	44.1657	0.89985883142739	[M-H]-	75.009;195.051;59.014;129.019;87.009	0.0116419	0.0116769	0.0112655	0.0115281	0.00870329	0.00275166	0.00294259	0.00479918	0.0263439	0.0351582	-1.2643	Down
Betaine	alkaloid		Beta Vulgaris;Beta Vulgaris;Gossypium Herbaceum;Gossypium Herbaceum;Gossypium Herbaceum;Gossypium Herbaceum;Adhatoda Vasica;Amaranthus Caudatus;Firmiana Simplex;Firmiana Simplex;Firmiana Simplex;Astragalus Membranaceus;Astragalus Membranaceus;Pyrus Sp;Evolvulus Alsinoides;Digenea Simplex;Lycium Chinense;Lycium Chinense;Lycium Chinense;Lycium Chinense);Lycium Chinense;Cistanche Deserticola	0.970146	KWIUHFFTVRNATP-UHFFFAOYSA-N	C[N+](C)(C)CC(=O)[O-]	C5H11NO2	118.086	421.165	0.0910845822004566	[M+H]	118.086;59.073;58.065;72.081;55.054	0.0755534	0.0326985	0.0307207	0.0463242	0.0204688	0.0188384	0.0174939	0.0189337	0.134905	0.159107	-1.29081	Insignificant
trans-Ferulic acid	phenylpropanoids	penyipropionic acid	Angelica Furcijuga;Conioselinum Vaginatum;Conioselinum Vaginatum;Gentiana Scabra;Gentiana Scabra;Taraxacum Officinale;Hibiscus Taiwanensis;Cimicifuga Heracleifolia;Plantago Major;Coriandrum Sativum;Coriandrum Sativum;Coriandrum Sativum;Tsuga Heterophylla;Foeniculum Vulgare;Foeniculum Vulgare;Foeniculum Vulgare;Ajuga Iva;Ligusticum Brachylobum;Centella Asiatica;Centella Asiatica;Rubus Idaeus;Rubus…	0.666451	KSEBMYQBYZTDHS-UHFFFAOYSA-N	O=C(O)C=CC1=CC=C(O)C(OC)=C1	C10H10O4	195.065	83.4179	1.26795702659398	[M+H]+	177.055;145.028;81.07;195.102;93.07	0.00764201	0.00776289	0.00636715	0.00725735	0.00289867	0.00297859	0.00267152	0.00284959	0.000640006	0.00134439	-1.34869	Down	C01494	445858	HMDB0000954
2-[4,5-Dihydroxy-6-[[8-hydroxy-8a-(hydroxymethyl)-4,4,6a,6b,11,11,14b-heptamethyl-1,2,3,4a,5,6,7,8,9,10,12,14a-dodecahydropicen-3-yl]oxy]-2-[[3,4,5-trihydroxy-6-(hydroxymethyl)oxan-2-yl]oxymethyl]oxan-3-yl]oxy-6-methyloxane-3,4,5-triol	terpenoids	cyclogeraniane;secoiridoid;lavandulane;artemisane;mycrane_monoterpenoids;menthane_monoterpenoids	Bupleurum Kunmingense	0.987077	PYJMYPPFWASOJX-UHFFFAOYSA-N	CC1OC(OC2C(COC3OC(CO)C(O)C(O)C3O)OC(OC3CCC4(C)C(CCC5(C)C4C=CC4=C6CC(C)(C)CCC6(CO)C(O)CC54C)C3(C)C)C(O)C2O)C(O)C(O)C1O	C48H78O17	925.515	419.149	1.8032265063551	[M-H]-	925.515;925.489;71.014;85.03;102.841	0.00149111	0.00254744	0.00174374	0.00192743	0.000142117	0.00115661	0.000829621	0.000709451	0.0493939	0.0624015	-1.4419	Insignificant
Loliolide	terpenoids		Undaria Pinnatifida	0.905634	XEVQXKKKAVVSMW-UHFFFAOYSA-N	CC1(CC(CC2(C1=CC(=O)O2)C)O)C	C11H16O3	197.117	134.595	1.23254927047375	[M+H]+	197.118;179.107;135.116;133.102;107.085	0.0091235	0.00876828	0.00902893	0.00897357	0.00306975	0.00326211	0.00324873	0.00319353	1.22632e-06	3.1096e-05	-1.49053	Down
cuminyl alcohol	Prenol lipids		Zanthoxylum Bungeanum;Clematis Chinensis;Chrysanthemum Morifolium;Elsholtzia Ciliata;Elsholtzia Ciliata;Elsholtzia Ciliata;Amomum Villosum;Amomum Villosum;Amomum Villosum;Magnolia Liliflora;Magnolia Liliflora;Ephedra Sinica;Ephedra Sinica;Evodia Rutaecarpa;Evodia Rutaecarpa;Ligusticum Chuanxiong;Ligusticum Chuanxiong;Perilla Frutescens;Perilla Frutescens;Perilla Frutescens;Perilla Frutescens;Peri…	0.901695	OIGWAXDAPKFNCQ-UHFFFAOYSA-N	OCC1=CC=C(C=C1)C(C)C	C10H14O	133.101	142.584	0.785785695174344	[M+H-H2O]-	133.101;105.069;91.054;89.003;87.055	0.0135037	0.0129387	0.014311	0.0135844	0.00484001	0.00481211	0.00466475	0.00477229	2.56026e-05	0.00013983	-1.5092	Down
Pantothenic acid	Carboxylic acids and derivatives		Panax Ginseng;Panax Ginseng;Panax Ginseng;Panax Ginseng;Ziziphus Jujuba;Maydis Seigma;Anemarrhenae Rhizoma;Ginkgo Biloba;Ginkgo Biloba;Ginkgo Biloba;Ginkgo Biloba;Ginkgo Biloba;Hippophae Rhamnoides;Hippophae Rhamnoides;Hippophae Rhamnoides;Hippophae Rhamnoides;Hippophae Rhamnoides;Hippophae Rhamnoides	0.793978	GHOKWGTUZJEAQD-UHFFFAOYSA-N	CC(C)(CO)C(O)C(=O)NCCC(O)=O	C9H17NO5	220.118	37.3444	1.40100480213622	[M+H]+	90.055;220.117;202.106;72.044;184.097	0.0757749	0.0765778	0.0693568	0.0739032	0.0246319	0.0273253	0.0254168	0.0257913	3.78226e-05	0.000174377	-1.51875	Down	C00864	988	HMDB0000210
Fumaric acid	Organic acids and derivatives		Corydalis Yanhusuo;Helianthus Annuus;Helianthus Annuus;Helianthus Annuus;Helianthus Annuus;Plantago Major;Lonicera Fulvotomentosa;Malus Domestica;Malus Domestica;Urtica Dioica;Cladonia Fallax Abbayes;Sarcandra Glabra;Pyrrosia Sheareri;Saccharum;Capsella Bursa-Pastoris;Pisum Sativum;Torreya Yunnanensis;Daphniphyllum Calycinum;Cladonia Rangiferina;Cladonia Rangiferina;Glaucium Flavum;Fumaria Offici…	1	VZCYOOQTPOCHFL-OWOJBTEDSA-N	O=C(O)C=CC(=O)O	C4H4O4	115.004	126.898	3.15947458355298	[M-H]-	71.013;115.92;114.934;99.926;59.014	0.00153553	0.00181028	0.00187085	0.00173889	0.00043634	0.000598733	0.000767908	0.000600994	0.00127154	0.00235103	-1.53274	Down	C00122	444972	HMDB0000134
Benzoic acid	Phenols		Paeonia Lactiflora;Paeonia Lactiflora;Paeonia Lactiflora Pall;Dalbergia Cochinchinensis;Dalbergia Cochinchinensis;Phellodendron Japonicum;Dalbergia Spruceana;Homalium Cochinchinense;Ban-Lan-Gen;Paeonia Lactiflora Wild;Achillea Sp.;Gynura Segetum;Daemonorops Draco;Crocus Sativus;Crocus Sativus;Crocus Sativus;Hibiscus Taiwanensis;Uvaria Angolensis	1	WPYMKLBDIGXBTP-UHFFFAOYSA-N	OC(=O)c1ccccc1	C7H6O2	121.03	127.31	4.07424829410039	[M-H]-	121.03;122.025;94.03;81.317;62.086	0.0301139	0.0476404	0.0312724	0.0363422	0.0135732	0.00954205	0.0130734	0.0120629	0.0138455	0.0195046	-1.59107	Down	C00180	243	HMDB0001870
Palmatine	alkaloid	isoquinolines;pyridines	Mahoniae Caulis;Corydalis Adunca;Corydalis Adunca;Thalictrum Microgynum;Berberis Amurensis;Berberis Julianae;Berberis Julianae;Berberis Diaphana;Thalictrum Foliolosum;Thalictrum Foliolosum;Corydalis Decumbens;Mahonia Bodinieri;Berberis Thunbergii;Phellodendron Chinense;Thalictri Glandulosissimi;Corydalis Yanhusuo;Berberis Dubia;Achyranthes Bidentata;Berberis Poiretii;Corydalis Ambigua;Thalictrum …	0.977628	QUCQEUCGKKTEBI-UHFFFAOYSA-N	COC1=CC2=C(C=C1OC)C1=CC3=CC=C(OC)C(OC)=C3C=[N+]1CC2	C21H22NO4	352.16	211.813	16.2334524756464	[M]+	352.152;336.124;337.131;308.126;322.107	3.44209e-05	2.31587e-07	2.37298e-07	1.16299e-05	2.40147e-07	2.36151e-07	1.0991e-05	3.82245e-06	0.549054	0.571596	-1.60527	Insignificant
6-[3-[(3,4-dimethoxyphenyl)methyl]-4-methoxy-2-(methoxymethyl)butyl]-4-methoxy-1,3-benzodioxole	phenylpropanoids	lignans		0.708061	RCFGIEPQSDGMJJ-UHFFFAOYSA-N	COCC(CC1=CC=C(OC)C(OC)=C1)C(COC)CC2=CC3=C(OCO3)C(OC)=C2	C24H32O7	415.211	492.341	0.11623017782128	[M-H2O+H]+	119.085;91.054;63.023;51.023;50.015	0.00598555	0.00351233	0.00442167	0.00463985	0.000253842	0.00167835	0.00260011	0.00151077	0.0345479	0.0450901	-1.6188	Down
(S,S)-TARTARIC ACID			Capsella Bursa-Pastoris;Xanthium Sibiricum;Xanthium Sibiricum;Polygonum Cuspidatum;Polygonum Cuspidatum;Eucommia Ulmoides;Rubus Idaeus;Rubus Idaeus;Chaenomeles Sinensis;Tussilago Farfara;Codonopsis Tangshen;Hibiscus Rosa Sinensis;Mori Fructus;Hippophae Rhamnoides;Hippophae Rhamnoides;Hippophae Rhamnoides;Hippophae Rhamnoides;Hippophae Rhamnoides;Hippophae Rhamnoides;Nelumbo Nucifera;Nelumbo Nucif…	0.789806	FEWJPZIEWOKRBE-UHFFFAOYSA-N	O=C(O)C(O)C(O)C(=O)O	C4H6O6	149.009	32.9368	0.412662318081041	[M-H]-	75.009;87.009;149.046;59.014;89.023	0.0164552	0.018135	0.0151332	0.0165745	0.00748827	0.00367429	0.00385175	0.00500477	0.00158408	0.00281175	-1.72759	Down
S(8-8)S hexoside	phenylpropanoids	lignans	Eucommia Ulmoides;Eleutherococcus Senticosus	0.658854	WEKCEGQSIIQPAQ-UHFFFAOYSA-N	OC=1C(OC)=CC(=CC=1(OC))C2OCC3C(OCC23)C5=CC(OC)=C(OC4OC(CO)C(O)C(O)C4(O))C(OC)=C5	C28H36O13	579.207	220.948	3.01893014920284	[M-H]-	167.035;579.217;152.011;59.014;411.165	0.00601416	0.00698198	0.00671256	0.00656957	0.00181356	0.00212122	0.00174193	0.00189224	0.000113855	0.000345459	-1.79571	Down
MANNITOL			Picrorhiza Scrophulariiflora;Typha Angustata;Commelina Communis;Arisaema Consanguineum;Cordyceps Sinensis;Picrorhiza Kurrooa;Veronicastrum Sibiricum;Veronicastrum Sibiricum;Ecklonia Kurome;Ecklonia Kurome;Clerodendron Serratum;Phasianus Colchicus;Gardenia Jasminoides Var. Grandiflora;Gardenia Jasminoides Var. Grandiflora;Ligustrum Lucidum;Tamarix Gallica;Ainsliaea Fragrans Champ;Rehmannia Glutino…	0.996712	FBPFZTCFMRRESA-UHFFFAOYSA-N	C(C(C(C(C(CO)O)O)O)O)O	C6H14O6	181.072	28.1799	1.35235897970347	[M-H]-	59.014;181.071;71.013;101.024;89.023	0.00601981	0.00607406	0.00646501	0.00618629	0.0015907	0.00187765	0.00173441	0.00173425	1.06528e-05	8.04627e-05	-1.83476	Down
TYROSINE	Amino acid derivatives		Atractylodes Macrocephala;Trichosanthes Kirilowii;Arctium Lappa;Arctium Lappa;Arctium Lappa;Arctium Lappa;Dioscorea Batatas;Rubus Idaeus;Rubus Idaeus;Bamusaeconcretiosilicea;Pinellia Ternata;Santalum Album	0.810237	OUYCCCASQSFEME-UHFFFAOYSA-N	O=C(O)C(N)CC1=CC=C(O)C=C1	C9H11NO3	182.081	36.6885	1.0515407575944	[M+H]+	136.075;182.057;123.044;165.055;119.048	0.0689883	0.0850002	0.0624951	0.0721612	0.0202591	0.0183708	0.0198292	0.0194864	0.00142404	0.00261936	-1.88876	Down
Cycloastragenol	terpenoids	cyclogeraniane;secoiridoid;mycrane_monoterpenoids;menthane_monoterpenoids;iridoid;lavandulane;artemisane	Oryza Sativa;Oryza Sativa;Oryza Sativa;Oryza Sativa;Astragalus Membranaceus;Astragalus Membranaceus	0.897176	WENNXORDXYGDTP-UHFFFAOYSA-N	CC1(C(CCC23C1C(CC4C2(C3)CCC5(C4(CC(C5C6(CCC(O6)C(C)(C)O)C)O)C)C)O)O)C	C30H50O5	513.357	672.717	0.489325691613629	[M+Na]	513.359;92.669;189.164;58.501;65.213	2.48521e-05	2.27363e-05	1.64364e-05	2.13416e-05	2.40147e-07	2.36151e-07	1.66138e-05	5.6967e-06	0.0599948	0.0747304	-1.90547	Insignificant
L-2-Amino-3-(1-pyrazolyl)propanoic acid			Citrullus Vulgaris;Citrullus Vulgaris	0.841253	PIGOPELHGLPKLL-UHFFFAOYSA-N	NC(CN1C=CC=N1)C(O)=O	C6H9N3O2	156.077	30.9696	2.00480956385465	[M+H]+	110.071;156.076;95.059;83.061;93.044	0.0851779	0.118811	0.152867	0.118952	0.0234655	0.0236886	0.0461315	0.0310952	0.0137367	0.0194284	-1.93561	Down
Indole	alkaloid	simple indoles;pyrrolidines	Viverra Zibetha;Sojae Semen Nigrum	0.820228	SIKJAQJRHWYJAI-UHFFFAOYSA-N	N1C=CC2=C1C=CC=C2	C8H7N	118.065	42.2698	0.354713266918339	[M+H]+	118.086;72.081;58.065;59.073;55.054	0.19718	0.210863	0.217619	0.208554	0.0529767	0.0499013	0.0523758	0.0517512	1.34743e-05	9.19877e-05	-2.01075	Down	C00463	798	HMDB0000738
Isocitrate	Carboxylic acids and derivatives		Cimicifuga Dahurica;Panax Ginseng;Panax Ginseng;Panax Ginseng;Panax Ginseng	0.920831	ODBLHEXUDAPZAU-UHFFFAOYSA-N	OC(=O)CC(C(O)=O)C(O)C(O)=O	C6H8O7	173.009	67.5314	0.554250714574922	[M-H2O-H]-	111.008;85.03;174.078;131.082;67.019	0.00494833	0.00546214	0.00628302	0.0055645	0.000853678	0.00142801	0.00183284	0.00137151	0.000957	0.00186668	-2.02049	Down
Linolenic acid	Aliphatic acyl		Ranunculus Ternatus;Sophora Japonica;Sophora Japonica;Sophora Japonica;Sophora Japonica;Sophora Japonica;Allii Tuberosi Semen;Silybum Marianum;Lycium Chinense;Lycium Chinense;Lycium Chinense;Lycium Chinense);Lycium Chinense;Vaccaria Segetalis;Vaccaria Segetalis;Hippophae Rhamnoides;Hippophae Rhamnoides;Hippophae Rhamnoides;Hippophae Rhamnoides;Hippophae Rhamnoides;Hippophae Rhamnoides;Ephedra Sin…	0.773607	DTOSIQBPPRVQHS-UHFFFAOYSA-N	CCC=CCC=CCC=CCCCCCCCC(=O)O	C18H30O2	277.217	710.457	0.399679069985761	[M-H]-	277.216;241.794;92.689;134.895;59.014	0.000486506	0.000547018	0.000490967	0.000508164	9.11805e-05	0.000227716	5.24279e-05	0.000123775	0.00245716	0.00405717	-2.03757	Down
ADONITOL			Capsella Bursa-Pastoris;Bupleurum Chinense;Bupleurum Chinense	0.890936	HEBKCHPVOIAQTA-UHFFFAOYSA-N	OCC(O)C(O)C(O)CO	C5H12O5	151.061	29.3227	0.0811828399828765	[M-H]-	59.014;71.013;89.025;101.024;151.061	0.00601791	0.00455326	0.00459968	0.00505695	0.00131784	0.00155828	0.00078497	0.00122036	0.00196313	0.00331862	-2.05096	Down
Ganodermanondiol	terpenoids	mycrane_monoterpenoids;iridoid;lavandulane;artemisane;secoiridoid;cyclogeraniane	Cassia Obtusifolia;Cassia Obtusifolia	0.816744	AAJIHHYEPHRIET-UHFFFAOYSA-N	CC(CCC(O)C(C)(C)O)C1CCC2(C)C3=CCC4C(C)(C)C(=O)CCC4(C)C3=CCC12C	C30H48O3	457.367	262.752	0.0898644836785836	[M+H]+	92.671;457.362;95.085;439.357;109.1	0.0122041	0.0132305	0.010402	0.0119455	0.00302528	0.00312002	0.0022063	0.00278387	0.000472587	0.00105515	-2.10131	Down
Mulberrin	flavonoids	flavones	Artocarpus;Ramulus Mori;Morus Mongolica;Sapindus Mukorossi;Sapindus Mukorossi;Morus Australis;Morus Australis;Morus Alba;Morus Alba;Morus Alba;Morus Alba	0.926295	UWQYBLOHTQWSQD-UHFFFAOYSA-N	CC(=CCC1=C2C(=C(C=C1O)O)C(=O)C(=C(O2)C3=C(C=C(C=C3)O)O)CC=C(C)C)C	C25H26O6	421.164	64.1523	0.827276244462168	[M-H]	421.162;128.036;422.158;92.689;164.072	0.0185175	0.016588	0.0165121	0.0172059	0.00413134	0.00343829	0.00438016	0.00398327	5.00696e-05	0.000201985	-2.11088	Down
Ceanothic acid	terpenoids	cyclogeraniane;secoiridoid;mycrane_monoterpenoids;menthane_monoterpenoids;iridoid;lavandulane;artemisane	Hovenia Dulcis;Hovenia Dulcis;Hovenia Dulcis;Hovenia Dulcis;Cayratiae Japonicae Herba;Ziziphus Jujuba	0.773678	WLCHQSHZHFLMJH-UHFFFAOYSA-N	CC(=C)C1CCC2(CCC3(C)C(CCC4C5(C)C(C(O)C(C)(C)C5CCC34C)C(O)=O)C12)C(O)=O	C30H46O5	487.342	248.283	1.54566861744477	[M+H]+	441.338;203.178;395.331;423.328;85.028	0.00228432	0.00130035	0.00250991	0.00203152	0.000371098	0.00043759	0.000445011	0.000417899	0.0122848	0.0174444	-2.28134	Down
2,4,6-Trimethylphenol			Dipsacales	0.735526	BPRYUXCVCCNUFE-UHFFFAOYSA-N	CC1=CC(C)=C(O)C(C)=C1	C9H12O	137.096	80.3043	0.980804181918459	[M+H]+	81.07;67.054;109.101;137.095;138.055	0.0127762	0.017251	0.0151563	0.0150612	0.00274703	0.00321109	0.00292635	0.00296149	0.000740839	0.00152906	-2.34644	Down
Allyl benzoate			Styrax Benzoin	0.7203	LYJHVEDILOKZCG-UHFFFAOYSA-N	C=CCOC(=O)C1=CC=CC=C1	C10H10O2	163.075	578.644	1.69212715668766	[M+H]+	105.034;163.076;139.982;116.966;80.944	0.0232346	0.017625	0.00253811	0.0144659	0.00260969	0.00387609	0.00198452	0.00282343	0.133844	0.158382	-2.35714	Insignificant
(-)-12-Hydroxyjasmonic acid	Jasmonic acid		Perilla Frutescens;Perilla Frutescens;Perilla Frutescens;Perilla Frutescens;Perilla Frutescens;Perilla Frutescens	0.623291	RZGFUGXQKMEMOO-UHFFFAOYSA-N	O=C(O)CC1CCC(=O)C1(CC=CCCO)	C12H18O4	227.128	81.4322	1.87032257807694	[M+H]+	85.066;209.117;149.096;191.106;131.086	0.0404976	0.0372085	0.0319961	0.0365674	0.00711147	0.00670328	0.00749215	0.0071023	0.0002899	0.000690702	-2.3642	Down
Flavanone base + 3O, C-Hex	flavonoids	dihydrochalcones;flavanones	Eriobotrya Japonica;Eriobotrya Japonica;Eriobotrya Japonica	0.722881	VPQWOQSQAVBHEV-UHFFFAOYSA-N	O=C2C=3C(O)=CC(O)=C(C=3(OC(C1=CC=C(O)C=C1)C2))C4OC(CO)C(O)C(O)C4(O)	C21H22O10	433.113	92.6586	3.96143463934981	[M-H]-	313.072;433.11;193.013;59.014;343.082	0.0605185	0.0827074	0.0863284	0.0765181	0.0132906	0.0145763	0.0149232	0.0142634	0.0015292	0.00278393	-2.42349	Down
Adenine	alkaloid	purine alkaloids;imidazole alkaloi	Cordyceps Militaris Cv;Panax Ginseng;Panax Ginseng;Panax Ginseng;Panax Ginseng;Cucurbita Moschata;Cucurbita Moschata;Cucurbita Moschata;Angelica Sinensis;Chrysanthemum Morifolium;Astragalus Sinicus;Astragalus Sinicus;Juglans Regia;Juglans Regia;Juglans Regia;Juglans Regia);Juglans Regia;Juglans Regia;Juglans Regia;Astragalus Membranaceus;Astragalus Membranaceus;Arisaema Consanguineum;Poria Cocos;…	0.991714	GFFGJBXGBJISGV-UHFFFAOYSA-N	C1=NC2=NC=NC(=C2N1)N	C5H5N5	136.062	33.733	1.5427268072676	[M+H]	136.061;91.054;119.035;137.045;94.039	0.0861207	0.082555	0.0797205	0.0827987	0.0123657	0.0228984	0.0106905	0.0153182	9.1604e-05	0.000295631	-2.43436	Down	C00147	190	HMDB0000034
Valine	alkaloid		Ziziphus Jujuba;Vigna Radiata;Atractylodes Macrocephala;Trichosanthes Kirilowii;Rubus Idaeus;Rubus Idaeus;Bamusaeconcretiosilicea;Pinellia Ternata;Santalum Album;Platycodon Grandiflorum;Arctium Lappa;Arctium Lappa;Arctium Lappa;Arctium Lappa;Dioscorea Batatas;Euryale Ferox;Euryale Ferox;Euryale Ferox	0.817974	KZSNJWFQEVHDMF-UHFFFAOYSA-N	CC(C)C(C(=O)O)N	C5H11NO2	118.086	30.9241	0.15416323019421	[M+H]+	118.086;72.081;58.065;59.073;55.054	0.275988	0.240371	0.263146	0.259835	0.0670727	0.0397006	0.0281487	0.044974	0.000158834	0.000440517	-2.53043	Down
Diosbulbin E	terpenoids	secoiridoid;mycrane_monoterpenoids;menthane_monoterpenoids;lavandulane;artemisane;cyclogeraniane	Dioscorea Bulbifera;Dioscorea Bulbifera	0.646614	OEIFXOHVCYVTGK-UHFFFAOYSA-N	CC12CC(OC(=O)C1CC(O)C1C3CC(CC21)OC3=O)C1=COC=C1	C19H22O6	347.149	95.8745	0.657594059371774	[M+H]+	285.186;267.172;329.173;283.168;347.185	0.001087	0.00115232	0.00123562	0.00115832	0.0002398	0.000197178	0.000161875	0.000199618	3.87961e-05	0.000176572	-2.53672	Down
Sesamol			Magnolia Mutabilis;Artemisia Absinthium;Sesamum Indicum;Sesamum Indicum;Sesamum Indicum;Sesamum Indicum;Sesamum Indicum;Piper Longum L.;Asarum Sieboldii;Ruta Montana;Acanthopanax Gracilistylus;Acanthopanax Gracilistylus;Zanthoxylum Acanthopodium;Paulownia Tomentosa;Eleutherococcus Senticosus;Zanthoxylum Piperitum;Acanthopanax Sessiliflorus	0.663782	LUSZGTFNYDARNI-UHFFFAOYSA-N	OC1=CC2=C(OCO2)C=C1	C7H6O3	139.039	282.001	0.960630364884906	[M+H]+	97.028;139.122;111.044;115.97;55.054	0.00440344	0.00514318	0.005012	0.00485287	0.000948195	0.00067248	0.000796699	0.000805791	7.42159e-05	0.000255793	-2.59036	Down	C10832	68289	HMDB0033812
2,4,6-trihydroxy-2-[(4-hydroxyphenyl)methyl]-1-benzofuran-3-one	flavonoids	dihydrochalcones	Rheum Nanum;Rheum Australe	0.922433	LOFYFDPXORJJEE-UHFFFAOYSA-N	OC1=CC=C(CC2(O)OC3=CC(O)=CC(O)=C3C2=O)C=C1	C15H12O6	289.07	53.8244	2.80505213435499	[M+H]+	243.066;215.07;149.024;271.058;107.049	0.105079	0.109224	0.0939121	0.102739	0.0103332	0.0226216	0.0109803	0.014645	0.000131102	0.000384638	-2.81049	Down
Azukisaponin III	terpenoids	lavandulane;artemisane;mycrane_monoterpenoids;menthane_monoterpenoids;secoiridoid;cyclogeraniane	Vigna Umbellata	0.761006	FXYSHYMHTAACSV-UHFFFAOYSA-N	CC12CCC(C)(CC1C1=CCC3C4(C)CCC(OC5OC(C(O)C(O)C5OC5OC(CO)C(O)C(O)C5O)C(O)=O)C(C)(CO)C4CCC3(C)C1(C)CC2)C(O)=O	C42H66O15	811.446	239.433	2.26751794589211	[M+H]+	455.355;437.338;95.085;141.019;85.028	0.000661405	0.000538036	0.000439008	0.00054615	5.93702e-05	0.000116563	5.68432e-05	7.75922e-05	0.00222696	0.0037116	-2.81531	Down
Abscisic acid	terpenoids	Sesquiterpenoids	Dioscorea Batatas;Microctis Folium;Pisum Sativum;Abrus Precatorius;Gossypium Hirsutum	0.958731	JLIDBLDQVAYHNE-UHFFFAOYSA-N	CC1=CC(=O)CC(C1(C=CC(=CC(=O)O)C)O)(C)C	C15H20O4	263.129	179.93	1.38083439949801	[M-H]	263.131;204.116;219.14;201.129;92.689	0.00395408	0.00307383	0.00391029	0.00364607	0.000652452	0.000412202	0.000483747	0.000516134	0.000447392	0.00101162	-2.82052	Down
17-Hydroxy-15,16-epoxykauran-18-oic acid	terpenoids	cyclogeraniane;secoiridoid;mycrane_monoterpenoids;menthane_monoterpenoids;lavandulane;artemisane		0.872794	VUKHFRDPHIDEAW-UHFFFAOYSA-N	CC12CCCC(C)(C1CCC34CC(CCC23)C5(CO)OC45)C(O)=O	C20H30O4	317.211	243.042	0.133212715264702	[M-H2O+H]+	271.206;299.198;253.195;317.211;109.101	0.000236067	0.00015973	0.000192379	0.000196059	4.76788e-05	2.42231e-05	2.33109e-07	2.4045e-05	0.00271082	0.00441441	-3.02748	Down
Oleanane -4H, + 2O	terpenoids	cyclogeraniane;mycrane_monoterpenoids;menthane_monoterpenoids;lavandulane;artemisane;secoiridoid	Sojae Semen Nigrum;Glycine Max;Glycine Max;Glycine Max;Glycine Max;Glycine Max	0.759061	VNGUCOGHCJHFID-UHFFFAOYSA-N	OCC2(C)(C(O)CCC3(C)(C4CC=C1C5CC(C=CC5(C)(CCC1(C)C4(C)(CCC23)))(C)C))	C30H48O2	441.372	396.801	0.0331465011567865	[M+H]+	92.671;441.374;95.085;423.36;81.07	0.0655452	0.0687536	0.0589116	0.0644035	0.00859288	0.00961529	0.00523555	0.00781457	5.90016e-05	0.000230171	-3.0429	Down
Isovanillic acid	Phenols		Dichroae Radix;Lysimachiae Foenigraeci;Toosendan Fructus;Tupistra Chinensis;Citrus Reticulata;Citrus Reticulata;Polygoni Orientalis Fructus;Orostachys Fimbriata;Scrophularia Ningpoensis;Clematis Chinensis;Descurainia Sophia;Descurainia Sophia;Descurainia Sophia;Dioscoreaceae;Ilex Chinensis;Microctis Folium;Pine Pollen	0.938973	LBKFGYZQBSGRHY-UHFFFAOYSA-N	COC1=C(C=C(C=C1)C(=O)O)O	C8H8O4	169.049	162.59	2.93200356541155	[M+H]	111.044;169.05;125.06;65.038;151.038	0.0116425	0.0104895	0.00975366	0.0106286	0.00110667	0.00113879	0.00113294	0.00112613	6.57553e-05	0.000245717	-3.2385	Down
Arginine	Amino acid derivatives		Bamusaeconcretiosilicea;Rubus Idaeus;Rubus Idaeus;Dioscorea Batatas;Vigna Radiata;Phyllostachys Nigra;Trichosanthes Kirilowii;Atractylodes Macrocephala;Pinellia Ternata;Santalum Album;Astragalus Membranaceus;Astragalus Membranaceus;Euryale Ferox;Euryale Ferox;Euryale Ferox;Arctium Lappa;Arctium Lappa;Arctium Lappa;Arctium Lappa	0.909915	ODKSFYDXXFIFQN-UHFFFAOYSA-N	C(CC(C(=O)O)N)CN=C(N)N	C6H14N4O2	175.119	30.0641	0.910496069437929	[M+H]+	70.064;60.056;175.119;116.07;130.097	1.38609	0.877429	2.06274	1.44209	0.149021	0.141717	0.135681	0.142139	0.0193317	0.0263952	-3.34278	Down
Cadabicilone	terpenoids	cyclogeraniane;secoiridoid;lavandulane;artemisane;mycrane_monoterpenoids;menthane_monoterpenoids		0.667574	BXRGGUXPWTWACZ-UHFFFAOYSA-N	CC1C2CCC3(C)CCC(=O)C(C)C3C2OC1=O	C15H22O3	251.164	232.702	0.828165584068535	[M+H]+	251.163;69.07;153.091;97.064;92.671	0.00457768	0.0051814	0.00462469	0.00479459	0.000586776	0.000400375	0.000424324	0.000470491	2.8458e-05	0.000146415	-3.34917	Down
3-Hydroxy-5-isopropylidene-3,8-dimethyl-2,3,3a,4,5,8a-hexahydro-6(1H)-azulenone	terpenoids	secoiridoid	Curcuma Zedoaria;Curcuma Zedoaria;Curcuma Longa;Curcuma Longa;Curcuma Aromatica	0.850336	RHBOHEXDGUVIIY-UHFFFAOYSA-N	CC(C)=C1CC2C(CCC2(C)O)\C(=C/C1=O)C	C15H22O2	235.169	335.611	0.953183482180153	[M+H]+	235.204;81.07;93.071;217.195;67.054	0.0112978	0.0101841	0.00968948	0.0103904	0.00109002	0.0012103	0.000651599	0.000983971	4.8897e-05	0.000199522	-3.4005	Down
5,7-dihydroxy-2-(4-hydroxyphenyl)-6-[3,4,5-trihydroxy-6-(hydroxymethyl)oxan-2-yl]-2,3-dihydrochromen-4-one	flavonoids	dihydrochalcones;flavanones		0.773812	QKPKGDDHOGIEOO-UHFFFAOYSA-N	OCC1OC(C(O)C(O)C1O)C2=C(O)C=C3OC(CC(=O)C3=C2O)C4=CC=C(O)C=C4	C21H22O10	435.134	33.8589	14.7203847531591	[M+H]+	195.029;85.028;339.089;219.028;92.672	0.00249075	0.0360215	0.00875988	0.0157574	0.00201121	0.00188439	2.33109e-07	0.00129861	0.233547	0.264042	-3.60099	Insignificant
Soyasapogenol E base + O-HexA-Hex-dHex	terpenoids	cyclogeraniane;lavandulane;artemisane;mycrane_monoterpenoids;menthane_monoterpenoids;secoiridoid	Abrus Cantoniensis;Euchresta Japonica;Euchresta Japonica	0.938004	CROUPKILZUPLQA-UHFFFAOYSA-N	O=C(O)C8OC(OC2CCC3(C)(C4CC=C1C5CC(C)(C)CC(=O)C5(C)(CCC1(C)C4(C)(CCC3(C2(C)(CO))))))C(OC7OC(CO)C(O)C(O)C7(OC6OC(C)C(O)C(O)C6(O)))C(O)C8(O)	C48H76O18	939.497	384.959	0.223152664924001	[M-H]-	939.504;939.476;71.014;85.03;92.689	0.00080442	0.000920956	0.000802484	0.00084262	2.40147e-07	0.000134376	6.51112e-05	6.65758e-05	0.00014733	0.000418416	-3.66181	Down
Adenosine	alkaloid	purine alkaloids;imidazole alkaloi	Angelica Decursiva;Angelica Decursiva;Gastrodia Elata;Rehmannia Glutinosa;Rehmannia Glutinosa;Rehmannia Glutinosa;Rehmannia Glutinosa;Rehmannia Glutinosa;Rehmannia Glutinosa);Ixeris Sonchifolia;Solanum Nigrum;Cistanche Tubulosa;Codonopsis Tangshen;Angelica Dahurica;Angelica Dahurica;Angelica Dahurica;Cordyceps Militaris;Angelica Sinensis;Lasiosphaera Fenzlii;Sterculia Lychnophora;Catharanthus Ros…	0.784203	OIRDTQYFTABQOQ-UHFFFAOYSA-N	OCC1OC(N2C=NC=3C(=NC=NC32)N)C(O)C1O	C10H13N5O4	268.104	36.3662	0.705280940704289	[M+H]+	136.061;268.103;134.044;107.049;57.034	0.826605	0.799421	0.769211	0.798412	0.0550763	0.0565477	0.0638232	0.0584824	1.58707e-06	2.96532e-05	-3.77106	Down	C00212	60961	HMDB0000050
Atractylodin			Atractylodes Japonica;Atractylodes Coreana;Atractylodes Lancea;Atractylodes Chinensis	0.683691	GRBKWAXRYIITKG-QFMFQGICSA-N	CC=CC#CC#CC=CC1=CC=CO1	C13H10O	183.08	420.154	1.90895076373636	[M+H]	105.033;183.078;113.964;62.009;118.967	0.00584757	0.00509043	0.00513773	0.00535858	0.000310574	0.000300543	0.000295744	0.000302287	3.25186e-05	0.000160335	-4.14786	Down
Hydroxygenkwanin	flavonoids	flavones	Cornus Officinalis;Daphne Genkwa;Swertia Mileensis;Trichosanthes Kirilowii;Gelsemium Elegans;Lobelia Chinensis	0.998046	RRRSSAVLTCVNIQ-UHFFFAOYSA-N	COC1=CC(=C2C(=C1)OC(=CC2=O)C3=CC(=C(C=C3)O)O)O	C16H12O6	299.056	174.163	0.564664649238945	[M-H]	299.057;284.032;92.689;50.672;227.035	0.0283391	0.0291045	0.0264032	0.0279489	0.000125489	3.65633e-05	0.00449117	0.00155107	9.48522e-05	0.000297987	-4.17145	Down
Isoferulic acid	phenylpropanoids	penyipropionic acid	Cimicifuga Nanchuenensis;Rhizoma Cimicifugae;Valeriana Officinalis;Citrus Limonia;Citrus Limonia;Citrus Limonia;Citrus Limonia;Galium Sp.;Catalpa Ovata;Catalpa Ovata;Catalpa Ovata;Catalpa Ovata;Catalpa Ovata;Cimicifuga Dahurica;Capsella Bursa-Pastoris;Galium Mollugo;Citrus Medica Var. Sarcodactylis;Citrus Limon;Citrus Limon;Citrus Limon;Beesia Calthifolia;Cimicifuga Acerina;Cimicifuga Acerina;Cit…	0.878885	QURCVMIEKCOAJU-HWKANZROSA-N	COC1=C(C=C(C=C1)C=CC(=O)O)O	C10H10O4	195.065	171.102	0.990655312597497	[M+H]	177.053;145.029;117.033;149.06;89.039	0.0375611	0.0361112	0.032736	0.0354694	0.00196552	0.00207029	0.00181545	0.00195042	1.97078e-05	0.000122741	-4.18472	Down	C10470	736186	HMDB0000955
Syringic acid	Phenols		Ban-Lan-Gen;Hibiscus Taiwanensis;Horseweed Fleabane Herb	0.671043	JMSVCTWVEWCHDZ-UHFFFAOYSA-N	O=C(O)C1=CC(OC)=C(O)C(OC)=C1	C9H10O5	199.06	129.756	0.642343544001068	[M+H]+	140.046;95.05;155.069;123.044;181.05	0.0304318	0.03002	0.0283349	0.0295956	0.00159201	0.00157237	0.0016542	0.0016062	1.65404e-06	2.93593e-05	-4.20366	Down	C10833	10742	HMDB0002085
isosakuranetin-7-O-rutinoside	flavonoids	dihydrochalcones;flavanones	Citrus Aurantium;Citrus Aurantium;Citrus Aurantium;Citrus Aurantium;Citrus Aurantium;Citrus Aurantium	0.657441	RMCRQBAILCLJGU-UHFFFAOYSA-N	COC1=CC=C(C=C1)C1CC(=O)C2=C(O)C=C(OC3OC(COC4OC(C)C(O)C(O)C4O)C(O)C(O)C3O)C=C2O1	C28H34O14	639.192	195.095	3.11738777232587	[M+HCOO]-	167.035;59.014;152.011;595.202;639.292	0.0123876	0.00512156	0.017218	0.0115757	0.000222722	0.00117095	0.000404006	0.000599227	0.0358118	0.0463986	-4.27186	Down
L-ASPARAGINE	Amino acid derivatives		Lycium Chinense;Lycium Chinense;Lycium Chinense;Lycium Chinense);Lycium Chinense;Humulus Japonicus;Astragalus Membranaceus;Astragalus Membranaceus;Nodus Nelumbinis Rhizomatis;Ziziphus Jujuba;Hemerocallis Fulva;Hemerocallis Fulva;Hemerocallis Fulva;Hemerocallis Fulva;Lemna Minor;Phragmites Communis;Phragmites Communis;Xanthium Sibiricum;Xanthium Sibiricum;Ginkgo Biloba;Ginkgo Biloba;Ginkgo Biloba;…	0.708556	DCXYFEDJOCDNAF-UHFFFAOYSA-N	O=C(N)CC(N)C(=O)O	C4H8N2O3	133.061	32.9513	2.30812544525588	[M+H]+	74.023;87.055;88.039;133.06;123.079	0.0400751	0.0598138	0.0521989	0.050696	0.00448126	0.00255928	0.000503096	0.00251455	0.00119362	0.00225391	-4.3335	Down
Biochanin-7-O-glucoside	flavonoids	isoflavones	Cicer Arietinum;Cicer Arietinum	0.920337	LFEUICHQZGNOHD-UHFFFAOYSA-N	O=C2C(=COC3=CC(OC1OC(CO)C(O)C(O)C1(O))=CC(O)=C23)C4=CC=C(OC)C=C4	C22H22O10	447.129	111.313	1.87868769101343	[M+H]+	285.076;447.125;92.671;85.028;55.054	0.0229484	0.0220907	0.0187784	0.0212725	0.000780851	0.00130055	0.000947401	0.0010096	9.32237e-05	0.000295486	-4.39713	Down
Eugenin			Bupleurum Chinense;Bupleurum Chinense;Syzygium Aromaticum;Bupleurum Scorzonerifolium	0.604063	SUTUBQHKZRNZRA-UHFFFAOYSA-N	COC1=CC(O)=C2C(=O)C=C(C)OC2=C1	C11H10O4	207.065	87.8005	1.01715242441839	[M+H]+	149.096;175.04;207.139;95.085;119.049	0.143693	0.131639	0.120805	0.132046	0.00530815	0.00652434	0.005921	0.00591783	4.47075e-05	0.000188943	-4.47983	Down
alpha-Hederin	terpenoids	mycrane_monoterpenoids;menthane_monoterpenoids;lavandulane;artemisane;secoiridoid;cyclogeraniane	Hedera Helix;Hedera Helix;Caltha Palustris;Kalopanax Septemlobus;Kalopanax Septemlobus;Patrinia Scabiosifolia;Clematis Tenuifolia;Lonicera Japonica;Lonicera Japonica;Capsicum Annuum;Clematis Chinensis;Akebiae Fructus;Lonicera Fulvotomentosa	0.971691	KEOITPILCOILGM-UHFFFAOYSA-N	CC1OC(OC2C(O)C(O)COC2OC2CCC3(C)C(CCC4(C)C3CC=C3C5CC(C)(C)CCC5(CCC43C)C(O)=O)C2(C)CO)C(O)C(O)C1O	C41H66O12	795.455	409.681	0.383206828631213	[M+HCOO]-	795.45;59.014;795.514;92.689;71.013	0.0325414	0.0329944	0.0313821	0.032306	0.00155248	0.00136407	0.00121024	0.00137559	3.77776e-07	1.91587e-05	-4.55367	Down
Piperonylic Acid	Organic acids and derivatives		Piper Longum	0.710936	VDVJGIYXDVPQLP-UHFFFAOYSA-N	O=C(O)C1=CC=C2OCOC2=C1	C8H6O4	165.019	59.3599	0.846967292377302	[M-H]-	121.03;75.008;165.041;59.014;129.019	0.0149606	0.0164891	0.0164257	0.0159585	0.000591187	0.000752998	0.000442929	0.000595705	7.07787e-06	5.84336e-05	-4.74358	Down
3,5,5-Trimethyl-4-[3-[3,4,5-trihydroxy-6-(hydroxymethyl)oxan-2-yl]oxybut-1-enyl]cyclohex-2-en-1-one			Eriobotrya Japonica;Eriobotrya Japonica;Eriobotrya Japonica;Ardisiae Japonicae Herba;Datura Metel;Datura Metel;Datura Metel;Datura Metel	0.696924	SZOPSAFLRCYJCX-UHFFFAOYSA-N	O=C2C=C(C)C(C=CC(OC1OC(CO)C(O)C(O)C1(O))C)C(C)(C)C2	C19H30O7	415.197	210.771	2.2495160960069	[M+HCOO]-	59.014;73.03;101.024;415.195;71.014	0.34834	0.349219	0.362477	0.353345	0.0107994	0.0124953	0.0144436	0.0125794	2.15461e-07	2.54962e-05	-4.81194	Down
Methionine	Amino acid derivatives		Codonopsis Pilosula;Codonopsis Pilosula;Pinellia Ternata;Lycium Chinese;Codonopsis Subglobosa;Codonopsis Tangshen;Ginkgo Biloba;Ginkgo Biloba;Ginkgo Biloba;Ginkgo Biloba;Ginkgo Biloba	0.912238	FFEARJCKVFRZRR-UHFFFAOYSA-N	CSCCC(C(=O)O)N	C5H11NO2S	150.058	36.3807	1.80403972225012	[M+H]+	56.049;104.052;61.011;133.031;102.055	0.0770583	0.0715898	0.0719752	0.0735411	0.00212106	0.00185366	0.00228103	0.00208525	2.23209e-06	3.60178e-05	-5.14026	Down
6,8-Diprenylgenistein	flavonoids	isoflavones	Millettia Pachycarpa;Millettia Pachycarpa;Erythrina Zeyheri;Fabaceae;Derris Scandens;Erythrina Variegata Var. Orientalis;Glycyrrhiza Uralensis;Glycyrrhiza Uralensis;Glycyrrhiza Uralensis;Euchresta Japonica;Euchresta Japonica	0.910118	UCHYSPNEUSDFQR-UHFFFAOYSA-N	CC(=CCc1c(O)c(CC=C(C)C)c2occ(c3ccc(O)cc3)c(=O)c2c1O)C	C25H26O5	407.187	205.113	1.00327912937803	[M+H]+	120.081;92.669;407.371;86.097;84.044	0.00287758	0.00189555	0.00217023	0.00231445	8.43447e-05	3.85499e-05	7.17911e-05	6.48952e-05	0.00154427	0.00276877	-5.15641	Down
Chrysin	flavonoids	flavones	Pinus Monticola;Populus Alba;Populus Alba;Scutellaria Baicalensis;Scutellaria Baicalensis;Alpinia Officinarum);Carya Cathayensis;Apis Mellifera Ligustica;Rheum Palmatum;Cassia Occidentalis;Populus Pseudo-Simonii;Populus X;Populus X;Gardenia Jasminoides;Gardenia Jasminoides;Cassia Tora;Oroxylum Indicum;Populus;Populus Tomentosa;Phellodendron Amurense;Phellodendron Amurense);Alpinia Oxyphylla;Alpin…	0.997916	RTIXKCRFFJGDFG-UHFFFAOYSA-N	OC1=CC(O)=C2C(=O)C=C(OC2=C1)C1=CC=CC=C1	C15H10O4	253.05	64.2939	3.55868345773617	[M-H]-	253.051;121.03;92.689;254.054;137.024	0.049719	0.0609094	0.0499936	0.0535406	0.00165674	0.00118601	0.00157695	0.00147323	0.000146119	0.000418326	-5.18358	Down
Soyasapogenol B base + O-HexA+HexA+dHex	terpenoids	cyclogeraniane;mycrane_monoterpenoids;menthane_monoterpenoids;lavandulane;artemisane;secoiridoid		0.93083	NWEOPKVXZATAQT-UHFFFAOYSA-N	O=C(O)C8OC(OC1C(OC(C(=O)O)C(O)C1(O))OC4CCC5(C)(C6C=CC3=C2CC(C)(C)CC(O)C2(C)CCC3(C)C6(C)(CCC5(C4(C)(CO)))))C(OC7OC(C)C(O)C(O)C7(O))C(O)C8(O)	C48H74O19	953.476	376.5	0.864862230753392	[M-H]-	953.477;953.505;92.691;85.03;497.12	0.00352181	0.00391022	0.00344294	0.00362499	0.00010785	0.00011518	6.42175e-05	9.57489e-05	1.70426e-05	0.00011204	-5.24258	Down
Sinapoylhexoside	phenylpropanoids	penyipropionic acid		0.644373	XRKBRPFTFKKHEF-UHFFFAOYSA-N	O=C(OC1OC(CO)C(O)C(O)C1(O))C=CC=2C=C(OC)C(O)=C(OC)C=2	C17H22O10	387.201	63.7067	0.0427486506079576	[M+H]+	207.138;85.028;369.153;95.085;92.67	0.00802458	0.00772158	0.00732354	0.0076899	0.00031869	0.000171765	0.000117673	0.000202709	3.81381e-06	4.23094e-05	-5.24548	Down
1,4,5-Naphthalenetriol			Juglans Regia;Juglans Regia;Juglans Regia;Juglans Regia);Juglans Regia;Juglans Regia;Juglans Regia;Glycyrrhiza Glabra;Glycyrrhiza Glabra	0.867269	NHEVNUARLCWEED-UHFFFAOYSA-N	OC1=CC=CC2=C(O)C=CC(O)=C12	C10H8O3	177.055	154.978	3.3277545116766	[M+H]+	145.029;177.053;117.033;89.038;149.06	0.0873788	0.0572289	0.0782228	0.0742768	0.00201681	0.00197035	0.00186253	0.0019499	0.00126019	0.00234223	-5.25144	Down
Licoricesaponin H2	terpenoids	secoiridoid;mycrane_monoterpenoids;menthane_monoterpenoids;lavandulane;artemisane;cyclogeraniane	Glycyrrhiza Glabra;Glycyrrhiza Glabra;Ligusticum Chuanxiong;Ligusticum Chuanxiong;Glycyrrhiza Inflata;Cimicifuga Foetida;Pueraria Lobata;Pueraria Lobata;Pueraria Lobata;Pueraria Lobata;Glycyrrhiza Uralensis;Glycyrrhiza Uralensis;Glycyrrhiza Uralensis;Glycyrrhiza Aspera;Amygdalus Communis;Glycyrrhiza Kansuensis;Abrus Precatorius	0.831109	LPLVUJXQOOQHMX-UHFFFAOYSA-N	CC1(C)C(CCC2(C)C1CCC1(C)C2C(=O)C=C2C3CC(C)(CCC3(C)CCC12C)C(O)=O)OC1OC(C(O)C(O)C1OC1OC(C(O)C(O)C1O)C(O)=O)C(O)=O	C42H62O16	821.396	428.522	1.93558258406277	[M-H]-	92.689;821.386;351.059;113.025;85.03	1.62114e-05	1.70084e-05	2.37298e-07	1.11524e-05	2.40147e-07	2.36151e-07	2.33109e-07	2.36469e-07	0.116332	0.139993	-5.55956	Insignificant
Furfuryl acetate			Houttuynia Cordata;Arisaema Consanguineum	0.633119	CKOYRRWBOKMNRG-UHFFFAOYSA-N	CC(=O)OCC1=CC=CO1	C7H8O3	141.055	72.2124	3.0214105751529	[M+H]+	71.049;67.054;95.049;117.965;140.983	0.0229074	0.0214119	0.0230758	0.022465	0.000508479	0.000400192	0.00050957	0.000472747	2.0169e-06	3.40953e-05	-5.57047	Down
Naringenin-7-O-glucoside	flavonoids	flavanones;dihydrochalcones	Prunus Verecunda;Glycyrrhiza Glabra;Glycyrrhiza Glabra;Prunus Persica;Prunus Persica;Prunus Persica;Prunus Persica;Prunus Persica;Prunus Persica;Podocarpus;Miscanthus Sinensis;Miscanthus Sinensis;Prunus Pudding;Lycopersicon Esculentum;Dalbergia Miscolobium;Abies;Pterocarpus Angolensis;Phyllanthus Emblica;Phyllanthus Emblica;Phyllanthus Emblica;Phyllanthus Emblica;Phyllanthus Emblica;Phyllanthus E…	0.957756	DLIKSSGEMUFQOK-UHFFFAOYSA-N	O=C3C4=C(O)C=C(OC1OC(CO)C(O)C(O)C1(O))C=C4(OC(C2=CC=C(O)C=C2)C3)	C21H22O10	435.129	141.381	0.762232296242851	[M+H]+	273.075;153.019;147.044;92.671;195.03	0.00835926	0.00872196	0.0074113	0.00816417	7.34983e-05	9.86882e-05	0.00018323	0.000118472	3.33257e-05	0.000159873	-6.10669	Down
Soyasapogenol B base + O-HexA-Hex-Pen, O-C6H7O3(DDMP)	terpenoids	secoiridoid;lavandulane;artemisane;mycrane_monoterpenoids;menthane_monoterpenoids;cyclogeraniane	Pueraria Lobata;Pueraria Lobata;Pueraria Lobata;Pueraria Lobata	0.739456	ONAAMCDHQSWPDU-UHFFFAOYSA-N	O=C(O)C9OC(OC3CCC4(C)(C5CC=C2C6CC(C)(C)CC(OC1OC(=C(O)C(=O)C1)C)C6(C)(CCC2(C)C5(C)(CCC4(C3(C)(CO))))))C(OC8OC(CO)C(O)C(O)C8(OC7OC(C)C(O)C(O)C7(O)))C(O)C9(O)	C54H84O21	1069.56	441.941	1.45855560734068	[M+H]+	423.361;85.028;145.05;567.401;127.04	0.874315	0.741304	0.685911	0.767177	0.0100604	0.0111232	0.00731258	0.00949874	0.000171697	0.000465285	-6.33568	Down
Daidzein	flavonoids	isoflavones	Piptanthus Concolor;Glycine Max;Glycine Max;Glycine Max;Glycine Max;Glycine Max;Medicago Sativa;Medicago Sativa;Medicago Sativa;Pueraria Omeiensis;Pueraria Edulis;Boswellia;Paederia Scandens;Paederia Scandens;Pueraria Calycina;Pueraria Phaseoloides;Trigonella Foenum-Graecum;Trigonella Foenum-Graecum;Trigonella Foenum-Graecum;Astragalus Membranaceus;Astragalus Membranaceus;Cyathula Officinalis;Spa…	0.988669	ZQSIJRDFPHDXIC-UHFFFAOYSA-N	C1=CC(=CC=C1C2=COC3=C(C2=O)C=CC(=C3)O)O	C15H10O4	255.065	184.651	0.944933870731795	[M+H]	255.066;199.075;227.07;137.023;92.671	0.300426	0.32885	0.214829	0.281368	0.0025153	0.00384424	0.00403388	0.00346448	0.0012573	0.00234917	-6.34368	Down	C10208	5281708	HMDB0003312
Sophoricoside	flavonoids	isoflavones	Euchresta Japonica;Euchresta Japonica;Piptanthus Concolor;Sophora Japonica;Sophora Japonica;Sophora Japonica;Sophora Japonica;Sophora Japonica	0.823662	ISQRJFLLIDGZEP-UHFFFAOYSA-N	C1=CC(=CC=C1C2=COC3=CC(=CC(=C3C2=O)O)O)OC4C(C(C(C(O4)CO)O)O)O	C21H20O10	433.113	110.078	0.51207006612	[M+H]+	271.058;92.671;433.11;215.07;51.328	0.793969	0.796097	0.665297	0.751788	0.0134309	0.00608516	0.00620336	0.00857313	6.77011e-05	0.000245244	-6.45436	Down
Emodin	quinones	anthraquinones	;Radix Rhei et Rhizome	0.999682	RHMXXJGYXNZAPX-UHFFFAOYSA-N	CC1=CC2=C(C(=C1)O)C(=O)C3=C(C2=O)C=C(C=C3O)O	C15H10O5	269.045	144.566	2.55982075538649	[M-H]	269.045;133.029;270.049;181.067;225.056	0.178861	0.191029	0.16536	0.178417	0.00240149	0.00161086	0.00190364	0.001972	1.85131e-05	0.00011736	-6.49945	Down	C10343	3220	HMDB0035214
Genistein	flavonoids	isoflavones	Bolusanthus Speciosus;Iridis Tectori Rhizoma;Hedyotis Corymbosa;Hedyotis Corymbosa;Sojae Semen Praeparatum;Belamcanda Chinensis;Pueraria Lobata;Pueraria Lobata;Pueraria Lobata;Pueraria Lobata;Glycine Max;Glycine Max;Glycine Max;Glycine Max;Glycine Max;Piptanthus Concolor;Tephrosia Toxicaria;Eucommia Ulmoides;Lupinus Luteus;Erycibe Expansa;Prunus;Euchresta Japonica;Euchresta Japonica;Genista Tinct…	0.996059	TZBJGXHYKVUXJN-UHFFFAOYSA-N	C1=CC(=CC=C1C2=COC3=CC(=CC(=C3C2=O)O)O)O	C15H10O5	269.045	107.944	3.47260914648391	[M-H]	269.045;133.029;181.067;270.048;201.056	0.0870684	0.138812	0.0824	0.10276	0.000939513	0.000468468	0.00145359	0.000953856	0.00489214	0.00745369	-6.75129	Down	C06563	5280961	HMDB0003217
Benzenepropanamide, N-[2-(acetyloxy)-1-(phenylmethyl)ethyl]-alpha-(benzoylamino)-			Centipeda Minima;Lycium Chinese;Artemisia Annua;Artocarpus Heterophyllus;Artocarpus Heterophyllus;Artocarpus Heterophyllus;Lycium Chinense;Lycium Chinense;Lycium Chinense;Lycium Chinense);Lycium Chinense;S. Pallidum;Artemisia Anomala;Artemisia Anomala	0.819847	VZPAURMDJZOGHU-UHFFFAOYSA-N	CC(=O)OCC(CC1=CC=CC=C1)NC(=O)C(CC2=CC=CC=C2)NC(=O)C3=CC=CC=C3	C27H28N2O4	445.211	444.978	1.30339961488824	[M+H]+	105.034;194.118;224.107;117.07;134.096	2.24869e-07	6.04736e-05	1.91885e-05	2.6629e-05	2.40147e-07	2.36151e-07	2.33109e-07	2.36469e-07	0.211992	0.241208	-6.8152	Insignificant
Ginsenoside Ro	terpenoids	mycrane_monoterpenoids;menthane_monoterpenoids;lavandulane;artemisane;secoiridoid;cyclogeraniane	Achyranthes Bidentata;Panax Pseudo-Ginseng;Panax Ginseng;Panax Ginseng;Panax Ginseng;Panax Ginseng	0.985289	NFZYDZXHKFHPGA-UHFFFAOYSA-N	CC1(C)CCC2(CCC3(C)C(=CCC4C5(C)CCC(OC6OC(C(O)C(O)C6OC6OC(CO)C(O)C(O)C6O)C(O)=O)C(C)(C)C5CCC34C)C2C1)C(=O)OC1OC(CO)C(O)C(O)C1O	C48H76O19	955.49	360.793	2.28188390087428	[M-H]-	955.49;955.518;92.689;85.03;113.024	0.00850696	0.00980191	0.00772585	0.00867824	0.000171788	2.10526e-05	2.33109e-07	6.43579e-05	0.000143922	0.000415385	-7.07514	Down	C17543	0	HMDB0034534
N-gamma-L-Glutamyl-D-alanine			Camellia Oleifera;Brassica Campestris L.;Bos Taurus Domesticus Gmelin;Bos Taurus Domesticus Gmelin;Bos Taurus Domesticus Gmelin;Bos Taurus Domesticus Gmelin	0.738995	WQXXXVRAFAKQJM-UHFFFAOYSA-N	CC(NC(=O)CCC(N)C(O)=O)C(O)=O	C8H14N2O5	219.097	32.9726	1.22213182626711	[M+H]+	90.054;84.043;202.07;156.065;142.05	0.0215146	0.0241792	0.014737	0.0201436	0.000353845	2.36151e-07	2.33109e-07	0.000118105	0.00205805	0.0034626	-7.41411	Down
Myricolal	terpenoids	cyclogeraniane;lavandulane;artemisane;mycrane_monoterpenoids;menthane_monoterpenoids;secoiridoid		0.788807	IFVLEXPVJXHCAY-UHFFFAOYSA-N	CC1(C)CCC2(CC=C3C4(C)CCC5C(C)(C)C(O)CCC5(C)C4CCC3(C)C2C1)C=O	C30H48O2	441.372	439.454	0.353354710097064	[M+H]+	95.085;441.374;81.07;423.36;109.101	0.077298	0.073178	0.0646888	0.0717216	0.000382516	0.000834584	2.33109e-07	0.000405778	4.36225e-05	0.000186578	-7.46557	Down
Asperosaponin VI	terpenoids	cyclogeraniane;secoiridoid;mycrane_monoterpenoids;menthane_monoterpenoids;lavandulane;artemisane	Dipsacus Asperoides	0.870583	CCRXMHCQWYVXTE-UHFFFAOYSA-N	CC1(CCC2(CCC3(C(=CCC4C3(CCC5C4(CCC(C5(C)CO)OC6C(C(C(CO6)O)O)O)C)C)C2C1)C)C(=O)OC7C(C(C(C(O7)COC8C(C(C(C(O8)CO)O)O)O)O)O)O)C	C47H76O18	973.499	231.393	3.95434076876284	[M+HCOO]	973.499;973.527;72.993;497.119;71.014	0.011882	0.016745	0.00679838	0.0118085	5.7397e-05	6.96276e-05	6.58162e-05	6.42803e-05	0.0149776	0.0210161	-7.52123	Down
Bryonolic acid	terpenoids	secoiridoid;lavandulane;artemisane;mycrane_monoterpenoids;cyclogeraniane	Trichosanthes Kirilowii Maxim	0.724077	BHVJSLPLFOAMEV-UHFFFAOYSA-N	CC1(C)C(O)CCC2(C)C1CCC1=C2CCC2(C)C3CC(C)(CCC3(C)CCC12C)C(O)=O	C30H48O3	457.367	328.592	0.192313881271632	[M+H]+	457.362;92.671;95.085;69.07;107.086	0.0546403	0.0308258	0.0453782	0.0436148	0.000239053	0.00021015	0.000184514	0.000211239	0.00331735	0.00523403	-7.6898	Down
Caffeic acid	phenylpropanoids	penyipropionic acid	Ziziphus Jujuba;Prunella Vulgaris;Perilla Frutescens;Perilla Frutescens;Perilla Frutescens;Perilla Frutescens;Perilla Frutescens;Perilla Frutescens;Mentha Haplocalyx;Lonicera Japonica;Lonicera Japonica;Forsythia Suspensa;Artemisia Scoparia;Artemisia Scoparia;Uncaria Sinensis;Houttuynia Cordata;Cirsium Setosum;Setaria Italica;Setaria Italica;Setaria Italica;Glehnia Littoralis;Taraxacum Mongolicum;…	0.892564	QAIPRVGONGVQAS-DUXPYHPUSA-N	O=C(O)C=CC1=CC=C(O)C(O)=C1	C9H8O4	181.049	168.151	1.54063002424536	[M+H]+	181.05;65.038;171.065;85.028;67.054	0.0735433	0.0699822	0.0706274	0.0713843	0.000505607	7.26632e-05	0.000267868	0.000282046	3.46359e-07	2.04929e-05	-7.98353	Down	C01481	1549111	HMDB0001964
Glutamyltyrosine	Carboxylic acids and derivatives		Lotus Corniculatus;Lotus Corniculatus;Bos Taurus Domesticus Gmelin;Bos Taurus Domesticus Gmelin;Bos Taurus Domesticus Gmelin;Bos Taurus Domesticus Gmelin	0.833012	VVLXCWVSSLFQDS-UHFFFAOYSA-N	O=C(O)C(N)CCC(=O)NC(C(=O)O)CC1=CC=C(O)C=C1	C14H18N2O6	311.124	52.3244	0.988020531224388	[M+H]+	182.08;165.055;136.075;84.043;311.122	0.294887	0.305757	0.277249	0.292631	0.00120586	0.000876851	0.000471257	0.000851321	3.9246e-06	4.09774e-05	-8.42516	Down
Soybean saponin fraction B1	terpenoids	secoiridoid;mycrane_monoterpenoids;menthane_monoterpenoids;lavandulane;artemisane;cyclogeraniane	Vigna Umbellata	0.942734	PTDAHAWQAGSZDD-UHFFFAOYSA-N	CC1C(C(C(C(O1)OC2C(C(C(OC2OC3C(C(C(OC3OC4CCC5(C(C4(C)CO)CCC6(C5CC=C7C6(CCC8(C7CC(CC8O)(C)C)C)C)C)C)C(=O)O)O)O)CO)O)O)O)O)O	C48H78O18	943.525	354.129	2.37122342142777	[M+H]+	85.028;92.666;441.372;423.36;141.019	0.0090612	0.00798273	0.00807566	0.00837319	4.41256e-05	2.54249e-05	2.33109e-07	2.32612e-05	1.73452e-05	0.000111955	-8.49171	Down
Azukisaponin I	terpenoids	cyclogeraniane;mycrane_monoterpenoids;menthane_monoterpenoids;lavandulane;artemisane;secoiridoid	Vigna Angularis;Vigna Angularis;Sophora Japonica;Sophora Japonica;Sophora Japonica;Sophora Japonica;Sophora Japonica	0.744465	PPWWANBMWAQXLQ-UHFFFAOYSA-N	CC1(C)CC(O)C2(C)CCC3(C)C(=CCC4C5(C)CCC(OC6OC(C(O)C(O)C6OC6OC(CO)C(O)C(O)C6O)C(O)=O)C(C)(C)C5CCC34C)C2C1	C42H68O13	781.473	397.396	0.971395086004644	[M+H]+	92.671;85.028;441.375;141.019;423.361	0.00737011	0.00712	0.00600599	0.00683203	5.57533e-05	2.36151e-07	2.33109e-07	1.87409e-05	8.42458e-05	0.000276919	-8.50998	Down
2,6-Dimethoxyphenol			Thlaspi Arvense;Thlaspi Arvense;Thlaspi Arvense;Phyllostachys Nigra;Perilla Frutescens;Perilla Frutescens;Perilla Frutescens;Perilla Frutescens;Perilla Frutescens;Perilla Frutescens;Amomum Tsao-Ko;Lysimachiae Foenigraeci;Spatholobus Suberectus Dunn;Physalis Alkekengi;Physalis Alkekengi;Physalis Alkekengi;Physalis Alkekengi;Aquilaria Sinensis;Aquilaria Sinensis;Aquilaria Sinensis	0.798004	KLIDCXVFHGNTTM-UHFFFAOYSA-N	COC1=CC=CC(OC)=C1O	C8H10O3	155.07	153.042	1.12877589108189	[M+H]+	140.047;95.049;123.044;72.937;113.964	0.0237652	0.0222437	0.0262813	0.0240967	0.00015777	2.36151e-07	2.33109e-07	5.27463e-05	3.40778e-05	0.000159179	-8.83555	Down	C10787	7041	HMDB0034158
9-hydroxy-7-(2-hydroxypropan-2-yl)-1,4a-dimethyl-2,3,4,9,10,10a-hexahydrophenanthrene-1-carboxylic acid	terpenoids	cyclogeraniane;secoiridoid;mycrane_monoterpenoids		0.70233	ALGYTGOYQATWBA-UHFFFAOYSA-N	O=C(O)C1(C)CCCC2(C3=CC=C(C=C3C(O)CC12)C(O)(C)C)C	C20H28O4	333.205	277.921	2.31997570702535	[M+H]+	269.188;287.2;315.198;137.06;151.038	0.000158743	0.00013696	9.9511e-05	0.000131738	2.40147e-07	2.36151e-07	2.33109e-07	2.36469e-07	0.00160621	0.00282279	-9.1218	Down
5-[2-(3-Furyl)ethyl]-8a-(hydroxymethyl)-5,6-dimethyl-3,4,4a,5,6,7,8,8a-octahydro-1-naphthalenecarboxylic acid	terpenoids	cyclogeraniane;lavandulane;artemisane;mycrane_monoterpenoids;secoiridoid	Dodonaea Spp.;Stephania Japonica	0.691272	PHKSUFCCGLWIMC-UHFFFAOYSA-N	CC1CCC\2(CO)C(CC\C=C2C(O)=O)C1(C)CCC3=COC=C3	C20H28O4	315.195	58.5955	0.0413906516299768	[M-H2O+H]+	315.196;269.188;251.178;297.187;53.187	0.000287129	5.8002e-05	0.000139822	0.000161651	2.40147e-07	2.36151e-07	2.33109e-07	2.36469e-07	0.0737293	0.0911983	-9.41701	Insignificant
Glycitein	flavonoids	isoflavones	Codonopsis Tangshen;Saussurea Lappa;Solanum Nigrum;Codonopsis Pilosula;Codonopsis Pilosula;Glycine Max;Glycine Max;Glycine Max;Glycine Max;Glycine Max;Codonopsis Subglobosa;Lycium Chinense;Lycium Chinense;Lycium Chinense;Lycium Chinense);Lycium Chinense	0.987587	DXYUAIFZCFRPTH-UHFFFAOYSA-N	O=C1C(=COC2=CC(O)=C(OC)C=C12)C=3C=CC(O)=CC3	C16H12O5	283.061	122.763	0.080587056623227	[M-H]-	268.04;283.063;240.042;92.689;196.052	0.641571	0.650649	0.537194	0.609805	0.000651736	0.000618568	0.0013736	0.000881302	7.48275e-05	0.000255421	-9.43449	Down	C14536	5317750	HMDB0005781
Hinokiflavone	flavonoids	flavones	Atractylodes Chinensis;Cycas Revoluta;Cycas Revoluta;Cycas Revoluta;Toxicodendron Succedaneum;Toxicodendron Succedaneum;Cryptomeria Fortunei;Podocarpus Macrophyllus;Podocarpus Macrophyllus;Podocarpus Macrophyllus;Juniperus Rigida;Garcinia Mangostana;Garcinia Mangostana;Garcinia Mangostana;Cupressus Funebris Endl;Sabina Chinensis;Sabina Chinensis;Selaginella Tamariscina;Selaginella Uncinata;Faeces…	0.938007	WTDHMFBJQJSTMH-UHFFFAOYSA-N	C1=CC(=CC=C1C2=CC(=O)C3=C(O2)C=C(C(=C3O)OC4=CC=C(C=C4)C5=CC(=O)C6=C(C=C(C=C6O5)O)O)O)O	C30H18O10	537.081	117.603	0.912051170565108	[M-H]	253.051;295.061;92.689;252.043;254.054	0.038418	0.053151	0.0349818	0.0421836	7.69402e-05	7.99479e-05	2.59512e-05	6.09464e-05	0.00164174	0.00287103	-9.43492	Down
Hederagenin base + O-HexA-Hex	terpenoids	lavandulane;artemisane;mycrane_monoterpenoids;menthane_monoterpenoids;secoiridoid;cyclogeraniane	Spinacia Oleracea	0.689788	JDGKHHCYVKBIIT-UHFFFAOYSA-N	O=C(O)C7OC(OC2CCC3(C)(C4CC=C1C5CC(C)(C)CCC5(C(=O)O)(CCC1(C)C4(C)(CCC3(C2(C)(CO))))))C(O)C(OC6OC(CO)C(O)C(O)C6(O))C7(O)	C42H66O15	811.446	461.697	2.26440572868602	[M+H]+	455.355;92.671;437.339;95.085;141.019	4.51709e-05	0.000337798	0.000196013	0.000192994	2.40147e-07	2.36151e-07	2.33109e-07	2.36469e-07	0.0846475	0.103979	-9.67269	Insignificant
Oleanane -2H, +1O, 1COOH, O-HexA-HexA	terpenoids	cyclogeraniane;lavandulane;artemisane;mycrane_monoterpenoids;menthane_monoterpenoids;secoiridoid	Glycyrrhiza Uralensis;Glycyrrhiza Uralensis;Glycyrrhiza Uralensis	0.689105	BCNKILSUUHWRTG-UHFFFAOYSA-N	O=C(O)C7OC(OC1C(OC(C(=O)O)C(O)C1(O))OC6CCC5(C)(C(CCC3(C)(C5(CC=C2C4CC(C(=O)O)(C)CCC4(C)(CCC23(C)))))C6(C)(C)))C(O)C(O)C7(O)	C42H64O15	807.418	445.814	0.459420891618026	[M-H]-	807.413;92.689;59.014;113.024;351.057	0.00024546	0.000261426	8.10205e-05	0.000195969	2.40147e-07	2.36151e-07	2.33109e-07	2.36469e-07	0.0274117	0.0363102	-9.69476	Down
(6b,7b,13R)-6,7-Diacetoxy-8,14-labdadiene-13-ol	terpenoids	cyclogeraniane;secoiridoid;mycrane_monoterpenoids	Vitex Agnus-Castus	0.712812	JVKGUKYXQMTNOK-UHFFFAOYSA-N	CC(=O)OC1C(OC(C)=O)C(C)=C(CCC(C)(O)C=C)C2(C)CCCC(C)(C)C12	C24H38O5	407.278	500.921	1.92961048926454	[M+H]+	92.668;81.07;407.277;52.109;53.326	0.00040638	0.000276716	0.000308729	0.000330609	2.40147e-07	2.36151e-07	2.33109e-07	2.36469e-07	0.001064	0.00204173	-10.4493	Down
Soyasapogenol B base + O-HexA-Pen-dHex	terpenoids	secoiridoid;mycrane_monoterpenoids;menthane_monoterpenoids;lavandulane;artemisane;cyclogeraniane	Astragalus Membranaceus;Astragalus Membranaceus	0.979993	IBZLICPLPYSFNZ-UHFFFAOYSA-N	O=C(O)C8OC(OC5CCC4(C)(C(CCC2(C)(C4(CC=C1C3CC(C)(C)CC(O)C3(C)(CCC12(C)))))C5(C)(CO)))C(OC7OCC(O)C(O)C7(OC6OC(C)C(O)C(O)C6(O)))C(O)C8(O)	C47H76O17	911.499	410.74	3.43017157146155	[M-H]-	911.498;911.524;71.014;85.03;92.693	0.098902	0.113054	0.0907274	0.100894	7.96076e-06	3.56719e-05	0.00012083	5.48208e-05	0.00010211	0.000315209	-10.8458	Down
Apigenin	flavonoids	flavones	Coriandrum Sativum;Coriandrum Sativum;Coriandrum Sativum;Ban-Lan-Gen;Citri Grandis Exocarpium;Chrysanthemum Boreale;Chrysanthemum Boreale;Humulus Japonicus;Lonicera Japonica;Lonicera Japonica;Portulaca Grandiflora;Portulaca Grandiflora;Chrysanthemum Morifolium;Garcinia Dulcis;Garcinia Dulcis;Bombax Ceiba;Eclipta Prostrata;Eclipta Prostrata;Saussurea Involucrata;Saussurea Involucrata;Kummerowia St…	1	KZNIFHPLKGYRTM-UHFFFAOYSA-N	C1=CC(=CC=C1C2=CC(=O)C3=C(C=C(C=C3O2)O)O)O	C15H10O5	269.045	158.98	2.2661851977978	[M-H]	269.045;270.048;133.029;181.066;63.024	3.61671	3.48453	3.31773	3.47299	0.000504734	0.000586214	0.00370135	0.00159743	2.30458e-06	3.55707e-05	-11.0862	Down	C01477	5280443	HMDB0002124
Rubiadin	quinones	anthraquinones	Morinda Officinalis;Morinda Umbellata;Rabdosia Rubescens;Rabdosia Rubescens;Hymenodictyon Excelsum;Rubia Cordifolia	1	IRZTUXPRIUZXMP-UHFFFAOYSA-N	CC1=C(C=C2C(=C1O)C(=O)C3=CC=CC=C3C2=O)O	C15H10O4	253.05	117.177	2.43417272947584	[M-H]	253.051;254.054;224.048;209.059;225.055	3.62946	2.4943	2.26727	2.79701	0.000114559	0.000179943	0.000338163	0.000210889	0.00267347	0.00437366	-13.6951	Down
Polyphyllin B	terpenoids	cyclogeraniane;iridoid;lavandulane;artemisane;mycrane_monoterpenoids;menthane_monoterpenoids;secoiridoid	Cestrum Nocturnum	0.608727	OZIHYFWYFUSXIS-UHFFFAOYSA-N	CC1CCC2(C(C3C(O2)CC4C3(CCC5C4CC=C6C5(CCC(C6)OC7C(C(C(C(O7)CO)OC8C(C(C(C(O8)C)OC9C(C(C(C(O9)C)O)O)O)O)O)O)OC2C(C(C(C(O2)C)O)O)O)C)C)C)OC1	C51H82O20	1013.52	394.86	5.4626220277417	[M-H]	1013.522;1013.492;85.03;92.687;71.015	0.00467427	0.00478497	0.00364246	0.00436723	2.40147e-07	2.36151e-07	2.33109e-07	2.36469e-07	0.000276068	0.000666694	-14.1728	Down
Tubeimoside II	terpenoids	mycrane_monoterpenoids;menthane_monoterpenoids;lavandulane;artemisane;secoiridoid;cyclogeraniane	Bolbostemma Paniculatum;Bolbostemma Paniculatum	0.601636	GBWAAJJGXQJTTA-UHFFFAOYSA-N	CC1C2C(C(C(O1)OC3C(C(COC3OC(=O)C45CCC(CC4C6=CCC7C(C6(CC5O)C)(CCC8C7(CC(C(C8(C)CO)OC9C(C(C(C(O9)CO)O)O)OC1C(C(C(CO1)OC(=O)CC(CC(=O)O2)(C)O)O)O)O)C)C)(C)C)O)O)O)OC1C(C(C(CO1)O)O)O	C63H98O30	1333.6	327.479	3.91909976170319	[M-H]	1333.593;92.689;113.025;1333.454;221.068	0.00983019	0.0153381	0.00987774	0.011682	2.40147e-07	2.36151e-07	2.33109e-07	2.36469e-07	0.00307855	0.0049229	-15.5923	Down
Escin	terpenoids	lavandulane;artemisane;mycrane_monoterpenoids;menthane_monoterpenoids;secoiridoid;cyclogeraniane	Aesculus Wilsonii;Aesculus Hippocastanum;Aesculus Chinensis;Aesculus Chinensis	0.603928	AXNVHPCVMSNXNP-UHFFFAOYSA-N	CC=C(C)C(=O)OC1C(C2(C(CC1(C)C)C3=CCC4C5(CCC(C(C5CCC4(C3(CC2O)C)C)(C)CO)OC6C(C(C(C(O6)C(=O)O)OC7C(C(C(C(O7)CO)O)O)O)O)OC8C(C(C(C(O8)CO)O)O)O)C)CO)OC(=O)C	C55H86O24	1129.54	307.431	6.39352553011241	[M-H]	1129.534;1129.498;99.009;113.024;92.693	0.0117836	0.0147243	0.0115503	0.0126861	2.40147e-07	2.36151e-07	2.33109e-07	2.36469e-07	0.000241577	0.000595554	-15.7112	Down

## Sheet: Table S8
Table S8. KEGG pathway mapping of differentially accumulated metabolites identified through untargeted metabolomics analysis.
Pathway	Description	No. of DAM	Compounds (DAM)	No. of all compounds	Compounds number	Total
gmx01100	Metabolic pathways - Glycine max (soybean)	20	C01477;C00180;C00122;C00389;C06563;C00147;C02656;C10208;C00249;C01514;C02646;C01595;C00166;C19615;C00463;C00864;C00212;C00858;C01494;C06800	20	C01477;C00180;C00122;C00389;C06563;C00147;C02656;C10208;C00249;C01514;C02646;C01595;C00166;C19615;C00463;C00864;C00212;C00858;C01494;C06800	2966
gmx01110	Biosynthesis of secondary metabolites - Glycine max (soybean)	19	C01477;C00180;C00122;C00389;C06563;C00147;C10208;C14536;C02394;C01514;C02646;C00166;C00463;C00774;C00864;C00858;C09320;C01494;C06800	19	C01477;C00180;C00122;C00389;C06563;C00147;C10208;C14536;C02394;C01514;C02646;C00166;C00463;C00774;C00864;C00858;C09320;C01494;C06800	2249
gmx00943	Isoflavonoid biosynthesis - Glycine max (soybean)	5	C01477;C06563;C10208;C14536;C00858	5	C01477;C06563;C10208;C14536;C00858	64
gmx00941	Flavonoid biosynthesis - Glycine max (soybean)	5	C01477;C00389;C01514;C00774;C09320	5	C01477;C00389;C01514;C00774;C09320	74
gmx00944	Flavone and flavonol biosynthesis - Glycine max (soybean)	4	C01477;C00389;C10098;C01514	4	C01477;C00389;C10098;C01514	51
gmx00073	Cutin, suberine and wax biosynthesis - Glycine max (soybean)	3	C00712;C00249;C19615	3	C00712;C00249;C19615	27
gmx01040	Biosynthesis of unsaturated fatty acids - Glycine max (soybean)	3	C00712;C00249;C01595	3	C00712;C00249;C01595	74
gmx00061	Fatty acid biosynthesis - Glycine max (soybean)	2	C00712;C00249	2	C00712;C00249	58
gmx00230	Purine metabolism - Glycine max (soybean)	2	C00147;C00212	2	C00147;C00212	99
gmx00360	Phenylalanine metabolism - Glycine max (soybean)	2	C00122;C00166	2	C00122;C00166	49
gmx00400	Phenylalanine, tyrosine and tryptophan biosynthesis - Glycine max (soybean)	2	C00166;C00463	2	C00166;C00463	34
gmx00940	Phenylpropanoid biosynthesis - Glycine max (soybean)	2	C02646;C01494	2	C02646;C01494	58
gmx01240	Biosynthesis of cofactors - Glycine max (soybean)	2	C02656;C00864	2	C02656;C00864	328
gmx00020	Citrate cycle (TCA cycle) - Glycine max (soybean)	1	C00122	1	C00122	20
gmx00062	Fatty acid elongation - Glycine max (soybean)	1	C00249	1	C00249	40
gmx00071	Fatty acid degradation - Glycine max (soybean)	1	C00249	1	C00249	50
gmx00190	Oxidative phosphorylation - Glycine max (soybean)	1	C00122	1	C00122	16
gmx00220	Arginine biosynthesis - Glycine max (soybean)	1	C00122	1	C00122	23
gmx00250	Alanine, aspartate and glutamate metabolism - Glycine max (soybean)	1	C00122	1	C00122	28
gmx00350	Tyrosine metabolism - Glycine max (soybean)	1	C00122	1	C00122	78
gmx00380	Tryptophan metabolism - Glycine max (soybean)	1	C00463	1	C00463	83
gmx00410	beta-Alanine metabolism - Glycine max (soybean)	1	C00864	1	C00864	32
gmx00470	D-Amino acid metabolism - Glycine max (soybean)	1	C00166	1	C00166	67
gmx00591	Linoleic acid metabolism - Glycine max (soybean)	1	C01595	1	C01595	28
gmx00620	Pyruvate metabolism - Glycine max (soybean)	1	C00122	1	C00122	32
gmx00650	Butanoate metabolism - Glycine max (soybean)	1	C00122	1	C00122	47
gmx00760	Nicotinate and nicotinamide metabolism - Glycine max (soybean)	1	C00122	1	C00122	55
gmx00770	Pantothenate and CoA biosynthesis - Glycine max (soybean)	1	C00864	1	C00864	30
gmx00780	Biotin metabolism - Glycine max (soybean)	1	C02656	1	C02656	29
gmx00908	Zeatin biosynthesis - Glycine max (soybean)	1	C00147	1	C00147	39
gmx00960	Tropane, piperidine and pyridine alkaloid biosynthesis - Glycine max (soybean)	1	C00166	1	C00166	71
gmx01200	Carbon metabolism - Glycine max (soybean)	1	C00122	1	C00122	114
gmx01210	2-Oxocarboxylic acid metabolism - Glycine max (soybean)	1	C00166	1	C00166	134
gmx01212	Fatty acid metabolism - Glycine max (soybean)	1	C00249	1	C00249	122
gmx01230	Biosynthesis of amino acids - Glycine max (soybean)	1	C00166	1	C00166	128
gmx02010	ABC transporters - Glycine max (soybean)	1	C00212	1	C00212	138

## Sheet: Table S9
Table S9. Targeted determination and absolute quantification of flavonoids in seeds of Pongamia and soybean.
Metabolite Name	KEGG ID	Transitions	Retention Time(min)	QC RSD	Gm1 (ng/g)	Gm2 (ng/g)	Gm3 (ng/g)	Gm_mean (ng/g)	Pp1 (ng/g)	Pp2 (ng/g)	Pp3 (ng/g)	Pp_mean (ng/g)	P-value	Fold Change(Pp/Gm)	Significant (Pp/Gm)
Formononetin	C00858	267.0 / 223.0	9.3276	0.0374384	0.140733	0.10676	0.139083	0.128859	316.079	363.422	146.366	275.289	0.0139659	2136.36	Up
Daidzin	C10216	417.0 / 255.0	3.75393	0.0176652	58995.6	51498.5	43684.2	51392.8	91.2885	60.8816	48.2761	66.8154	0.00031438	0.00130009	Down
Genistin	C09126	433.0 / 271.0	4.79073	0.0122537	22595.5	20371.4	19122.4	20696.5	330.938	220.712	194.239	248.629	3.60555e-05	0.0120131	Down
Glycitin	C16195	447.0 / 285.0	3.89556	0.0344494	11230.7	13124.3	8114.61	10823.2	15.3786	10.3928	5.49907	10.4235	0.0017754	0.000963071	Down
Daidzein	C10208	255.0 / 199.0	6.94873	0.015929	11355.5	6250.35	6498.41	8034.75	375.262	145.015	51.3957	190.558	0.00922532	0.0237167	Down
Genistein	C06563/C09126	271.0 / 153.0	8.25992	0.0198186	1189.44	576.661	676.225	814.109	106.627	42.7925	33.0584	60.826	0.0169782	0.0747147	Down
Biochanin A	C00814	283.0 / 268.0	10.3748	0.008451	NA	NA	NA	NA	12.8495	5.30413	2.31644	6.82337	NA	INF	Up

## Sheet: Table S10
Table S10. Gene expression of HI4'OMTs in different tissues of Pongamia.
Gene_id	Root_TPM	Nodule_TPM	Stem_TPM	Tender leaf_TPM	Mature leaf_TPM	Flower_TPM	Pod_TPM	Seed-1_TPM	Seed-2_TPM	Seed-3_TPM
PP02g00753.1	22.5336	111.28	52.3033	30.7143	628.521	72.3987	177.597	8.00388	5.74696	6.15483
PP09g01672.1	9.55969	10.9563	36.2679	88.5726	0	30.3142	0.276804	6.95337	9.86647	8.27209
PP02g00744.1	0.183088	13.0149	2.09	34.85	13.2952	10.2569	6.25773	4.88231	3.3429	2.86867
PP02g00746.1	16.4968	21.8498	43.278	119.215	0	7.42264	0	7.53708	10.7926	7.73218
PP03g00688.1	2.20608	0.726023	2.04478	1.15507	0.059865	0.999369	0	17.4084	25.073	32.6945
PP02g00768.1	0.315155	0.462015	0.16143	0.997557	1.13743	0.222082	1.21794	16.0078	16.0712	9.10915
PP02g00769.1	0.315155	0.33001	4.03575	0.472527	0	0.166561	0	1.10053	0.864587	2.26498
PP00g00655.1	1.05052	0.198006	4.41242	0.682539	0	0.111041	0.055361	1.55075	1.5766	2.21574
PP00g00803.1	0.220367	1.17685	0.169316	1.04629	1.7581	0	0.11613	0	0	0
PP02g00752.1	0	6.82681	0	0	0	0	0	5.32343	6.67668	5.04394

[truncated: 5 more sheets: Table S11, Table S12, Table S13, Table S14, Table S15]
